# Supplementary material for: TUBA1B as a novel prognostic biomarker correlated with immunosuppressive tumor microenvironment and immunotherapy response
Source: Front Pharmacol. 2025 Feb 4;16:1517887. doi: 10.3389/fphar.2025.1517887 (PMC11832512; doi:10.3389/fphar.2025.1517887)
Supplement: Supplementary file 1 [file Table1.xls]

## Sheet: Sheet1
Supplementary Table 1: Expression of TUBA1B in 33 cancers.
	sample	tissue	type	tumor_type	tpm
1	TCGA.D3.A1QA.07	SKCM	SKCM_tumor_TCGA	tumor	10.7555
2	TCGA.DE.A4MD.06	THCA	THCA_tumor_TCGA	tumor	7.8841
3	TCGA.J8.A3O2.06	THCA	THCA_tumor_TCGA	tumor	8.1959
4	TCGA.J8.A3YH.06	THCA	THCA_tumor_TCGA	tumor	8.5345
5	TCGA.EM.A2P1.06	THCA	THCA_tumor_TCGA	tumor	8.043
6	TCGA.J8.A4HW.06	THCA	THCA_tumor_TCGA	tumor	8.9454
7	TCGA.EM.A2CS.06	THCA	THCA_tumor_TCGA	tumor	8.482
8	TCGA.EM.A3SU.06	THCA	THCA_tumor_TCGA	tumor	8.8138
9	TCGA.EM.A3FQ.06	THCA	THCA_tumor_TCGA	tumor	5.634
10	TCGA.SI.A71O.06	SARC	SARC_tumor_TCGA	tumor	12.1348
11	TCGA.DA.A95Z.06	SKCM	SKCM_tumor_TCGA	tumor	10.5051
12	TCGA.EE.A29D.06	SKCM	SKCM_tumor_TCGA	tumor	10.2193
13	TCGA.EE.A29V.06	SKCM	SKCM_tumor_TCGA	tumor	10.674
14	TCGA.W3.AA1O.06	SKCM	SKCM_tumor_TCGA	tumor	10.5643
15	TCGA.EE.A2GJ.06	SKCM	SKCM_tumor_TCGA	tumor	10.3649
16	TCGA.3N.A9WC.06	SKCM	SKCM_tumor_TCGA	tumor	10.0918
17	TCGA.3N.A9WD.06	SKCM	SKCM_tumor_TCGA	tumor	8.4581
18	TCGA.D9.A1JW.06	SKCM	SKCM_tumor_TCGA	tumor	10.227
19	TCGA.EE.A2GC.06	SKCM	SKCM_tumor_TCGA	tumor	10.232
20	TCGA.ER.A19F.06	SKCM	SKCM_tumor_TCGA	tumor	10.1939
21	TCGA.DA.A1IC.06	SKCM	SKCM_tumor_TCGA	tumor	9.0661
22	TCGA.EE.A2GP.06	SKCM	SKCM_tumor_TCGA	tumor	10.6584
23	TCGA.FS.A4F9.06	SKCM	SKCM_tumor_TCGA	tumor	9.1306
24	TCGA.EE.A20I.06	SKCM	SKCM_tumor_TCGA	tumor	10.3134
25	TCGA.EE.A29S.06	SKCM	SKCM_tumor_TCGA	tumor	10.0763
26	TCGA.ER.A19A.06	SKCM	SKCM_tumor_TCGA	tumor	10.2734
27	TCGA.WE.A8K6.06	SKCM	SKCM_tumor_TCGA	tumor	8.6364
28	TCGA.EE.A29L.06	SKCM	SKCM_tumor_TCGA	tumor	10.6103
29	TCGA.EE.A29N.06	SKCM	SKCM_tumor_TCGA	tumor	10.9271
30	TCGA.EE.A2GR.06	SKCM	SKCM_tumor_TCGA	tumor	9.6317
31	TCGA.FR.A8YC.06	SKCM	SKCM_tumor_TCGA	tumor	9.5237
32	TCGA.GF.A6C9.06	SKCM	SKCM_tumor_TCGA	tumor	9.8747
33	TCGA.D3.A8GP.06	SKCM	SKCM_tumor_TCGA	tumor	9.3537
34	TCGA.EE.A2GT.06	SKCM	SKCM_tumor_TCGA	tumor	10.1962
35	TCGA.ER.A19C.06	SKCM	SKCM_tumor_TCGA	tumor	9.9714
36	TCGA.RP.A693.06	SKCM	SKCM_tumor_TCGA	tumor	10.03
37	TCGA.D3.A2J9.06	SKCM	SKCM_tumor_TCGA	tumor	9.286
38	TCGA.EE.A3JE.06	SKCM	SKCM_tumor_TCGA	tumor	10.6023
39	TCGA.YD.A9TA.06	SKCM	SKCM_tumor_TCGA	tumor	10.5016
40	TCGA.D3.A2JF.06	SKCM	SKCM_tumor_TCGA	tumor	9.3621
41	TCGA.D3.A5GL.06	SKCM	SKCM_tumor_TCGA	tumor	10.7817
42	TCGA.FS.A1ZM.06	SKCM	SKCM_tumor_TCGA	tumor	9.7847
43	TCGA.WE.A8K1.06	SKCM	SKCM_tumor_TCGA	tumor	10.5521
44	TCGA.D3.A8GM.06	SKCM	SKCM_tumor_TCGA	tumor	11.1292
45	TCGA.EE.A2MC.06	SKCM	SKCM_tumor_TCGA	tumor	10.9819
46	TCGA.GN.A4U4.06	SKCM	SKCM_tumor_TCGA	tumor	9.6853
47	TCGA.QB.AA9O.06	SKCM	SKCM_tumor_TCGA	tumor	9.1001
48	TCGA.D3.A1Q9.06	SKCM	SKCM_tumor_TCGA	tumor	10.691
49	TCGA.EE.A184.06	SKCM	SKCM_tumor_TCGA	tumor	10.0102
50	TCGA.EE.A2MS.06	SKCM	SKCM_tumor_TCGA	tumor	10.3121
51	TCGA.EE.A3J4.06	SKCM	SKCM_tumor_TCGA	tumor	10.6493
52	TCGA.3N.A9WB.06	SKCM	SKCM_tumor_TCGA	tumor	9.93
53	TCGA.EB.A5UL.06	SKCM	SKCM_tumor_TCGA	tumor	10.5405
54	TCGA.EE.A2A2.06	SKCM	SKCM_tumor_TCGA	tumor	10.2363
55	TCGA.EE.A2MU.06	SKCM	SKCM_tumor_TCGA	tumor	10.7019
56	TCGA.EE.A3J5.06	SKCM	SKCM_tumor_TCGA	tumor	10.1962
57	TCGA.FS.A1ZY.06	SKCM	SKCM_tumor_TCGA	tumor	9.8259
58	TCGA.GN.A4U9.06	SKCM	SKCM_tumor_TCGA	tumor	10.3356
59	TCGA.RP.A694.06	SKCM	SKCM_tumor_TCGA	tumor	9.9994
60	TCGA.W3.AA1R.06	SKCM	SKCM_tumor_TCGA	tumor	10.1935
61	TCGA.D3.A3ML.06	SKCM	SKCM_tumor_TCGA	tumor	9.6977
62	TCGA.D9.A6EA.06	SKCM	SKCM_tumor_TCGA	tumor	10.5877
63	TCGA.EE.A3JD.06	SKCM	SKCM_tumor_TCGA	tumor	10.3513
64	TCGA.GN.A8LK.06	SKCM	SKCM_tumor_TCGA	tumor	10.1065
65	TCGA.WE.A8JZ.06	SKCM	SKCM_tumor_TCGA	tumor	9.832
66	TCGA.WE.A8ZM.06	SKCM	SKCM_tumor_TCGA	tumor	8.6268
67	TCGA.EE.A17Y.06	SKCM	SKCM_tumor_TCGA	tumor	10.1677
68	TCGA.EE.A180.06	SKCM	SKCM_tumor_TCGA	tumor	10.3995
69	TCGA.D3.A2JA.06	SKCM	SKCM_tumor_TCGA	tumor	10.4449
70	TCGA.D3.A2JH.06	SKCM	SKCM_tumor_TCGA	tumor	10.7617
71	TCGA.D3.A8GI.06	SKCM	SKCM_tumor_TCGA	tumor	11.2211
72	TCGA.DA.A95Y.06	SKCM	SKCM_tumor_TCGA	tumor	9.948
73	TCGA.EE.A29A.06	SKCM	SKCM_tumor_TCGA	tumor	9.3825
74	TCGA.FS.A1ZK.06	SKCM	SKCM_tumor_TCGA	tumor	10.7461
75	TCGA.FW.A3R5.06	SKCM	SKCM_tumor_TCGA	tumor	10.1188
76	TCGA.D3.A2J7.06	SKCM	SKCM_tumor_TCGA	tumor	10.846
77	TCGA.EE.A29B.06	SKCM	SKCM_tumor_TCGA	tumor	10.454
78	TCGA.EE.A2GN.06	SKCM	SKCM_tumor_TCGA	tumor	9.7433
79	TCGA.D3.A8GQ.06	SKCM	SKCM_tumor_TCGA	tumor	9.645
80	TCGA.D9.A3Z1.06	SKCM	SKCM_tumor_TCGA	tumor	9.7537
81	TCGA.EE.A2M7.06	SKCM	SKCM_tumor_TCGA	tumor	9.2864
82	TCGA.EE.A2MH.06	SKCM	SKCM_tumor_TCGA	tumor	10.882
83	TCGA.W3.A828.06	SKCM	SKCM_tumor_TCGA	tumor	10.5783
84	TCGA.D3.A2J6.06	SKCM	SKCM_tumor_TCGA	tumor	11.1957
85	TCGA.FS.A1ZW.06	SKCM	SKCM_tumor_TCGA	tumor	9.151
86	TCGA.WE.A8K5.06	SKCM	SKCM_tumor_TCGA	tumor	11.7256
87	TCGA.D3.A1Q3.06	SKCM	SKCM_tumor_TCGA	tumor	10.1782
88	TCGA.FS.A4F4.06	SKCM	SKCM_tumor_TCGA	tumor	10.5434
89	TCGA.W3.AA1W.06	SKCM	SKCM_tumor_TCGA	tumor	9.9811
90	TCGA.D3.A3BZ.06	SKCM	SKCM_tumor_TCGA	tumor	10.4989
91	TCGA.D9.A1X3.06	SKCM	SKCM_tumor_TCGA	tumor	10.2624
92	TCGA.DA.A1I0.06	SKCM	SKCM_tumor_TCGA	tumor	9.7276
93	TCGA.FS.A1ZD.06	SKCM	SKCM_tumor_TCGA	tumor	11.155
94	TCGA.W3.AA1V.06	SKCM	SKCM_tumor_TCGA	tumor	10.8877
95	TCGA.DA.A1I7.06	SKCM	SKCM_tumor_TCGA	tumor	10.7706
96	TCGA.DA.A95X.06	SKCM	SKCM_tumor_TCGA	tumor	9.6888
97	TCGA.ER.A193.06	SKCM	SKCM_tumor_TCGA	tumor	10.7384
98	TCGA.FS.A1Z4.06	SKCM	SKCM_tumor_TCGA	tumor	10.3339
99	TCGA.WE.A8ZY.06	SKCM	SKCM_tumor_TCGA	tumor	10.0574
100	TCGA.YG.AA3O.06	SKCM	SKCM_tumor_TCGA	tumor	9.7734
101	TCGA.D3.A5GO.06	SKCM	SKCM_tumor_TCGA	tumor	10.3878
102	TCGA.EE.A2M6.06	SKCM	SKCM_tumor_TCGA	tumor	10.8792
103	TCGA.EE.A2MR.06	SKCM	SKCM_tumor_TCGA	tumor	10.4255
104	TCGA.D3.A1Q5.06	SKCM	SKCM_tumor_TCGA	tumor	9.2975
105	TCGA.D3.A51R.06	SKCM	SKCM_tumor_TCGA	tumor	10.9726
106	TCGA.EE.A2MJ.06	SKCM	SKCM_tumor_TCGA	tumor	10.635
107	TCGA.GN.A264.06	SKCM	SKCM_tumor_TCGA	tumor	9.2411
108	TCGA.EE.A20C.06	SKCM	SKCM_tumor_TCGA	tumor	10.1701
109	TCGA.EE.A3J8.06	SKCM	SKCM_tumor_TCGA	tumor	9.4209
110	TCGA.D3.A2JD.06	SKCM	SKCM_tumor_TCGA	tumor	10.0394
111	TCGA.D3.A5GS.06	SKCM	SKCM_tumor_TCGA	tumor	10.3249
112	TCGA.EE.A2MN.06	SKCM	SKCM_tumor_TCGA	tumor	9.4174
113	TCGA.ER.A1A1.06	SKCM	SKCM_tumor_TCGA	tumor	10.3021
114	TCGA.Z2.AA3S.06	SKCM	SKCM_tumor_TCGA	tumor	11.2945
115	TCGA.EE.A17Z.06	SKCM	SKCM_tumor_TCGA	tumor	11.2216
116	TCGA.FS.A1ZB.06	SKCM	SKCM_tumor_TCGA	tumor	10.9554
117	TCGA.W3.AA1Q.06	SKCM	SKCM_tumor_TCGA	tumor	8.4943
118	TCGA.WE.A8ZN.06	SKCM	SKCM_tumor_TCGA	tumor	9.8706
119	TCGA.D9.A6EC.06	SKCM	SKCM_tumor_TCGA	tumor	12.4115
120	TCGA.D9.A6EG.06	SKCM	SKCM_tumor_TCGA	tumor	10.1026
121	TCGA.EE.A20H.06	SKCM	SKCM_tumor_TCGA	tumor	10.9076
122	TCGA.ER.A19O.06	SKCM	SKCM_tumor_TCGA	tumor	10.0163
123	TCGA.D3.A1Q6.06	SKCM	SKCM_tumor_TCGA	tumor	10.25
124	TCGA.D3.A1QA.06	SKCM	SKCM_tumor_TCGA	tumor	9.699
125	TCGA.DA.A1I1.06	SKCM	SKCM_tumor_TCGA	tumor	9.8561
126	TCGA.DA.A3F2.06	SKCM	SKCM_tumor_TCGA	tumor	8.9822
127	TCGA.EB.A5KH.06	SKCM	SKCM_tumor_TCGA	tumor	9.9813
128	TCGA.EB.A6L9.06	SKCM	SKCM_tumor_TCGA	tumor	11.6079
129	TCGA.ER.A3EV.06	SKCM	SKCM_tumor_TCGA	tumor	10.4209
130	TCGA.FS.A1ZT.06	SKCM	SKCM_tumor_TCGA	tumor	9.4548
131	TCGA.D9.A4Z6.06	SKCM	SKCM_tumor_TCGA	tumor	9.7904
132	TCGA.EE.A17X.06	SKCM	SKCM_tumor_TCGA	tumor	11.2236
133	TCGA.EE.A29E.06	SKCM	SKCM_tumor_TCGA	tumor	10.5912
134	TCGA.EE.A3JH.06	SKCM	SKCM_tumor_TCGA	tumor	9.3355
135	TCGA.ER.A19J.06	SKCM	SKCM_tumor_TCGA	tumor	9.9242
136	TCGA.FS.A1ZS.06	SKCM	SKCM_tumor_TCGA	tumor	10.5299
137	TCGA.D3.A3MU.06	SKCM	SKCM_tumor_TCGA	tumor	9.9226
138	TCGA.EE.A20F.06	SKCM	SKCM_tumor_TCGA	tumor	10.875
139	TCGA.EE.A29G.06	SKCM	SKCM_tumor_TCGA	tumor	9.4915
140	TCGA.ER.A2NF.06	SKCM	SKCM_tumor_TCGA	tumor	8.6799
141	TCGA.GN.A265.06	SKCM	SKCM_tumor_TCGA	tumor	10.0216
142	TCGA.D3.A8GS.06	SKCM	SKCM_tumor_TCGA	tumor	9.4285
143	TCGA.DA.A3F3.06	SKCM	SKCM_tumor_TCGA	tumor	9.7219
144	TCGA.DA.A95W.06	SKCM	SKCM_tumor_TCGA	tumor	9.9648
145	TCGA.EB.A44R.06	SKCM	SKCM_tumor_TCGA	tumor	10.4455
146	TCGA.EE.A2MD.06	SKCM	SKCM_tumor_TCGA	tumor	10.455
147	TCGA.FS.A1YW.06	SKCM	SKCM_tumor_TCGA	tumor	9.8405
148	TCGA.FS.A1ZP.06	SKCM	SKCM_tumor_TCGA	tumor	9.8731
149	TCGA.FS.A4F8.06	SKCM	SKCM_tumor_TCGA	tumor	9.7222
150	TCGA.D3.A51F.06	SKCM	SKCM_tumor_TCGA	tumor	10.3423
151	TCGA.D3.A51K.06	SKCM	SKCM_tumor_TCGA	tumor	9.7811
152	TCGA.DA.A1I4.06	SKCM	SKCM_tumor_TCGA	tumor	10.2744
153	TCGA.EE.A2GB.06	SKCM	SKCM_tumor_TCGA	tumor	10.9204
154	TCGA.EE.A2ME.06	SKCM	SKCM_tumor_TCGA	tumor	9.405
155	TCGA.ER.A19T.06	SKCM	SKCM_tumor_TCGA	tumor	10.5756
156	TCGA.FS.A1ZC.06	SKCM	SKCM_tumor_TCGA	tumor	10.2608
157	TCGA.GN.A4U8.06	SKCM	SKCM_tumor_TCGA	tumor	10.1612
158	TCGA.EE.A3AD.06	SKCM	SKCM_tumor_TCGA	tumor	9.4339
159	TCGA.ER.A2NC.06	SKCM	SKCM_tumor_TCGA	tumor	11.1024
160	TCGA.FR.A7U8.06	SKCM	SKCM_tumor_TCGA	tumor	9.8785
161	TCGA.EB.A5UN.06	SKCM	SKCM_tumor_TCGA	tumor	9.7537
162	TCGA.EE.A2M5.06	SKCM	SKCM_tumor_TCGA	tumor	11.5758
163	TCGA.ER.A2NH.06	SKCM	SKCM_tumor_TCGA	tumor	10.5707
164	TCGA.ER.A42L.06	SKCM	SKCM_tumor_TCGA	tumor	10.0266
165	TCGA.OD.A75X.06	SKCM	SKCM_tumor_TCGA	tumor	10.9844
166	TCGA.QB.A6FS.06	SKCM	SKCM_tumor_TCGA	tumor	10.0755
167	TCGA.WE.A8ZR.06	SKCM	SKCM_tumor_TCGA	tumor	9.8532
168	TCGA.D3.A2J8.06	SKCM	SKCM_tumor_TCGA	tumor	10.5213
169	TCGA.D3.A8GB.06	SKCM	SKCM_tumor_TCGA	tumor	8.0732
170	TCGA.D3.A8GC.06	SKCM	SKCM_tumor_TCGA	tumor	9.1316
171	TCGA.EE.A183.06	SKCM	SKCM_tumor_TCGA	tumor	10.6291
172	TCGA.EE.A3JI.06	SKCM	SKCM_tumor_TCGA	tumor	8.8883
173	TCGA.WE.A8ZQ.06	SKCM	SKCM_tumor_TCGA	tumor	10.2134
174	TCGA.D3.A3MO.06	SKCM	SKCM_tumor_TCGA	tumor	10.6637
175	TCGA.EE.A3AA.06	SKCM	SKCM_tumor_TCGA	tumor	10.2807
176	TCGA.EE.A3AC.06	SKCM	SKCM_tumor_TCGA	tumor	10.1751
177	TCGA.ER.A19N.06	SKCM	SKCM_tumor_TCGA	tumor	9.8663
178	TCGA.WE.AAA0.06	SKCM	SKCM_tumor_TCGA	tumor	9.8653
179	TCGA.EE.A2A1.06	SKCM	SKCM_tumor_TCGA	tumor	9.8018
180	TCGA.ER.A195.06	SKCM	SKCM_tumor_TCGA	tumor	10.3223
181	TCGA.D3.A8GK.06	SKCM	SKCM_tumor_TCGA	tumor	10.0513
182	TCGA.DA.A1I2.06	SKCM	SKCM_tumor_TCGA	tumor	10.3989
183	TCGA.DA.A3F5.06	SKCM	SKCM_tumor_TCGA	tumor	10.7016
184	TCGA.EE.A2MT.06	SKCM	SKCM_tumor_TCGA	tumor	10.0818
185	TCGA.ER.A198.06	SKCM	SKCM_tumor_TCGA	tumor	11.2638
186	TCGA.GN.A266.06	SKCM	SKCM_tumor_TCGA	tumor	10.6572
187	TCGA.WE.A8ZX.06	SKCM	SKCM_tumor_TCGA	tumor	11.9845
188	TCGA.EE.A2GE.06	SKCM	SKCM_tumor_TCGA	tumor	9.7528
189	TCGA.EE.A3JA.06	SKCM	SKCM_tumor_TCGA	tumor	9.7374
190	TCGA.FR.A3YN.06	SKCM	SKCM_tumor_TCGA	tumor	9.14
191	TCGA.D3.A8GL.06	SKCM	SKCM_tumor_TCGA	tumor	9.4658
192	TCGA.EE.A2A5.06	SKCM	SKCM_tumor_TCGA	tumor	10.3069
193	TCGA.EE.A2A6.06	SKCM	SKCM_tumor_TCGA	tumor	9.908
194	TCGA.EE.A2MI.06	SKCM	SKCM_tumor_TCGA	tumor	10.0585
195	TCGA.EE.A3J7.06	SKCM	SKCM_tumor_TCGA	tumor	9.8066
196	TCGA.D3.A3MR.06	SKCM	SKCM_tumor_TCGA	tumor	9.4223
197	TCGA.DA.A1HY.06	SKCM	SKCM_tumor_TCGA	tumor	10.0924
198	TCGA.EE.A29W.06	SKCM	SKCM_tumor_TCGA	tumor	10.5206
199	TCGA.EE.A3J3.06	SKCM	SKCM_tumor_TCGA	tumor	10.2848
200	TCGA.ER.A19B.06	SKCM	SKCM_tumor_TCGA	tumor	10.9432
201	TCGA.FR.A8YE.06	SKCM	SKCM_tumor_TCGA	tumor	9.5702
202	TCGA.D9.A148.06	SKCM	SKCM_tumor_TCGA	tumor	9.68
203	TCGA.ER.A19H.06	SKCM	SKCM_tumor_TCGA	tumor	10.6634
204	TCGA.FS.A1ZE.06	SKCM	SKCM_tumor_TCGA	tumor	9.1671
205	TCGA.D3.A3CB.06	SKCM	SKCM_tumor_TCGA	tumor	9.0818
206	TCGA.DA.A3F8.06	SKCM	SKCM_tumor_TCGA	tumor	10.5034
207	TCGA.EE.A2GI.06	SKCM	SKCM_tumor_TCGA	tumor	10.6207
208	TCGA.ER.A2NE.06	SKCM	SKCM_tumor_TCGA	tumor	11.3181
209	TCGA.FS.A4FD.06	SKCM	SKCM_tumor_TCGA	tumor	10.1319
210	TCGA.GN.A267.06	SKCM	SKCM_tumor_TCGA	tumor	9.0538
211	TCGA.D3.A2JP.06	SKCM	SKCM_tumor_TCGA	tumor	9.7613
212	TCGA.WE.AA9Y.06	SKCM	SKCM_tumor_TCGA	tumor	10.0297
213	TCGA.D3.A5GU.06	SKCM	SKCM_tumor_TCGA	tumor	9.8818
214	TCGA.ER.A19M.06	SKCM	SKCM_tumor_TCGA	tumor	11.0024
215	TCGA.FS.A1ZR.06	SKCM	SKCM_tumor_TCGA	tumor	10.4474
216	TCGA.EE.A2ML.06	SKCM	SKCM_tumor_TCGA	tumor	10.0023
217	TCGA.ER.A19L.06	SKCM	SKCM_tumor_TCGA	tumor	9.7682
218	TCGA.EE.A2GH.06	SKCM	SKCM_tumor_TCGA	tumor	9.0395
219	TCGA.D3.A1Q8.06	SKCM	SKCM_tumor_TCGA	tumor	10.527
220	TCGA.FS.A1ZQ.06	SKCM	SKCM_tumor_TCGA	tumor	10.3282
221	TCGA.EE.A3AB.06	SKCM	SKCM_tumor_TCGA	tumor	9.7613
222	TCGA.EE.A3AH.06	SKCM	SKCM_tumor_TCGA	tumor	11.5895
223	TCGA.ER.A3PL.06	SKCM	SKCM_tumor_TCGA	tumor	9.3168
224	TCGA.GN.A4U3.06	SKCM	SKCM_tumor_TCGA	tumor	9.587
225	TCGA.D3.A8GE.06	SKCM	SKCM_tumor_TCGA	tumor	10.3384
226	TCGA.W3.AA21.06	SKCM	SKCM_tumor_TCGA	tumor	8.8347
227	TCGA.D3.A8GV.06	SKCM	SKCM_tumor_TCGA	tumor	11.3805
228	TCGA.EE.A3AG.06	SKCM	SKCM_tumor_TCGA	tumor	10.8215
229	TCGA.ER.A3ES.06	SKCM	SKCM_tumor_TCGA	tumor	8.4966
230	TCGA.D3.A2JK.06	SKCM	SKCM_tumor_TCGA	tumor	10.314
231	TCGA.EE.A2MG.06	SKCM	SKCM_tumor_TCGA	tumor	9.7487
232	TCGA.EE.A29C.06	SKCM	SKCM_tumor_TCGA	tumor	10.9798
233	TCGA.D3.A51J.06	SKCM	SKCM_tumor_TCGA	tumor	10.6167
234	TCGA.FS.A1Z7.06	SKCM	SKCM_tumor_TCGA	tumor	10.4596
235	TCGA.D3.A8GJ.06	SKCM	SKCM_tumor_TCGA	tumor	9.8243
236	TCGA.D3.A3C1.06	SKCM	SKCM_tumor_TCGA	tumor	8.7223
237	TCGA.D3.A51G.06	SKCM	SKCM_tumor_TCGA	tumor	10.6236
238	TCGA.RP.A695.06	SKCM	SKCM_tumor_TCGA	tumor	10.0327
239	TCGA.ER.A199.06	SKCM	SKCM_tumor_TCGA	tumor	9.6159
240	TCGA.EE.A182.06	SKCM	SKCM_tumor_TCGA	tumor	10.5857
241	TCGA.WE.AAA3.06	SKCM	SKCM_tumor_TCGA	tumor	9.829
242	TCGA.DA.A95V.06	SKCM	SKCM_tumor_TCGA	tumor	10.2645
243	TCGA.ER.A197.06	SKCM	SKCM_tumor_TCGA	tumor	10.4705
244	TCGA.GN.A268.06	SKCM	SKCM_tumor_TCGA	tumor	9.8191
245	TCGA.EE.A181.06	SKCM	SKCM_tumor_TCGA	tumor	10.2688
246	TCGA.ER.A19S.06	SKCM	SKCM_tumor_TCGA	tumor	9.1194
247	TCGA.D9.A1JX.06	SKCM	SKCM_tumor_TCGA	tumor	10.4053
248	TCGA.D3.A1Q1.06	SKCM	SKCM_tumor_TCGA	tumor	9.8401
249	TCGA.FS.A1ZF.06	SKCM	SKCM_tumor_TCGA	tumor	10.8874
250	TCGA.EE.A2A0.06	SKCM	SKCM_tumor_TCGA	tumor	10.2416
251	TCGA.FS.A4F5.06	SKCM	SKCM_tumor_TCGA	tumor	9.6564
252	TCGA.D3.A1QB.06	SKCM	SKCM_tumor_TCGA	tumor	10.0429
253	TCGA.D3.A2JE.06	SKCM	SKCM_tumor_TCGA	tumor	9.9473
254	TCGA.D9.A6E9.06	SKCM	SKCM_tumor_TCGA	tumor	10.5528
255	TCGA.DA.A1HV.06	SKCM	SKCM_tumor_TCGA	tumor	9.9141
256	TCGA.FS.A1ZJ.06	SKCM	SKCM_tumor_TCGA	tumor	11.0412
257	TCGA.FS.A4FC.06	SKCM	SKCM_tumor_TCGA	tumor	9.924
258	TCGA.D3.A3CE.06	SKCM	SKCM_tumor_TCGA	tumor	10.3204
259	TCGA.EB.A5VV.06	SKCM	SKCM_tumor_TCGA	tumor	8.4634
260	TCGA.GF.A4EO.06	SKCM	SKCM_tumor_TCGA	tumor	8.654
261	TCGA.EE.A29P.06	SKCM	SKCM_tumor_TCGA	tumor	10.3449
262	TCGA.WE.A8ZO.06	SKCM	SKCM_tumor_TCGA	tumor	9.8965
263	TCGA.FS.A1Z3.06	SKCM	SKCM_tumor_TCGA	tumor	9.261
264	TCGA.FW.A3TU.06	SKCM	SKCM_tumor_TCGA	tumor	10.4039
265	TCGA.GN.A26D.06	SKCM	SKCM_tumor_TCGA	tumor	9.9321
266	TCGA.FS.A1ZH.06	SKCM	SKCM_tumor_TCGA	tumor	10.0636
267	TCGA.D3.A2JB.06	SKCM	SKCM_tumor_TCGA	tumor	10.0875
268	TCGA.EE.A29Q.06	SKCM	SKCM_tumor_TCGA	tumor	9.1921
269	TCGA.EE.A2GM.06	SKCM	SKCM_tumor_TCGA	tumor	9.6454
270	TCGA.EE.A2MQ.06	SKCM	SKCM_tumor_TCGA	tumor	10.4298
271	TCGA.FS.A1ZU.06	SKCM	SKCM_tumor_TCGA	tumor	9.7005
272	TCGA.D3.A3CC.06	SKCM	SKCM_tumor_TCGA	tumor	9.9476
273	TCGA.DA.A1IB.06	SKCM	SKCM_tumor_TCGA	tumor	8.8487
274	TCGA.GN.A8LL.06	SKCM	SKCM_tumor_TCGA	tumor	10.5501
275	TCGA.FS.A4F0.06	SKCM	SKCM_tumor_TCGA	tumor	9.725
276	TCGA.EE.A20B.06	SKCM	SKCM_tumor_TCGA	tumor	9.48
277	TCGA.EE.A2GO.06	SKCM	SKCM_tumor_TCGA	tumor	9.6221
278	TCGA.RP.A690.06	SKCM	SKCM_tumor_TCGA	tumor	8.0053
279	TCGA.D9.A149.06	SKCM	SKCM_tumor_TCGA	tumor	10.0606
280	TCGA.EE.A2GU.06	SKCM	SKCM_tumor_TCGA	tumor	10.2805
281	TCGA.FR.A7UA.06	SKCM	SKCM_tumor_TCGA	tumor	9.1098
282	TCGA.ER.A3ET.06	SKCM	SKCM_tumor_TCGA	tumor	10.4058
283	TCGA.D3.A8GD.06	SKCM	SKCM_tumor_TCGA	tumor	9.6379
284	TCGA.DA.A1I8.06	SKCM	SKCM_tumor_TCGA	tumor	10.9043
285	TCGA.EE.A2MM.06	SKCM	SKCM_tumor_TCGA	tumor	9.9911
286	TCGA.FR.A7U9.06	SKCM	SKCM_tumor_TCGA	tumor	11.0469
287	TCGA.GN.A26A.06	SKCM	SKCM_tumor_TCGA	tumor	9.5385
288	TCGA.YG.AA3P.06	SKCM	SKCM_tumor_TCGA	tumor	9.7267
289	TCGA.GF.A6C8.06	SKCM	SKCM_tumor_TCGA	tumor	10.182
290	TCGA.D3.A3CF.06	SKCM	SKCM_tumor_TCGA	tumor	10.604
291	TCGA.EB.A5SH.06	SKCM	SKCM_tumor_TCGA	tumor	9.8693
292	TCGA.EE.A3JB.06	SKCM	SKCM_tumor_TCGA	tumor	10.8816
293	TCGA.FS.A1ZG.06	SKCM	SKCM_tumor_TCGA	tumor	9.776
294	TCGA.W3.A825.06	SKCM	SKCM_tumor_TCGA	tumor	10.6045
295	TCGA.D3.A51T.06	SKCM	SKCM_tumor_TCGA	tumor	9.7751
296	TCGA.EE.A29H.06	SKCM	SKCM_tumor_TCGA	tumor	10.4261
297	TCGA.FW.A3I3.06	SKCM	SKCM_tumor_TCGA	tumor	9.992
298	TCGA.GN.A9SD.06	SKCM	SKCM_tumor_TCGA	tumor	9.2073
299	TCGA.D3.A3C8.06	SKCM	SKCM_tumor_TCGA	tumor	10.2064
300	TCGA.EE.A29X.06	SKCM	SKCM_tumor_TCGA	tumor	10.0911
301	TCGA.EE.A2GD.06	SKCM	SKCM_tumor_TCGA	tumor	9.5191
302	TCGA.GF.A3OT.06	SKCM	SKCM_tumor_TCGA	tumor	10.5721
303	TCGA.D3.A3C7.06	SKCM	SKCM_tumor_TCGA	tumor	9.9136
304	TCGA.EB.A5SG.06	SKCM	SKCM_tumor_TCGA	tumor	9.2609
305	TCGA.ER.A2ND.06	SKCM	SKCM_tumor_TCGA	tumor	7.5364
306	TCGA.FW.A3TV.06	SKCM	SKCM_tumor_TCGA	tumor	9.5699
307	TCGA.Z2.AA3V.06	SKCM	SKCM_tumor_TCGA	tumor	10.3195
308	TCGA.D3.A51N.06	SKCM	SKCM_tumor_TCGA	tumor	8.8851
309	TCGA.FR.A8YD.06	SKCM	SKCM_tumor_TCGA	tumor	10.2266
310	TCGA.GN.A4U7.06	SKCM	SKCM_tumor_TCGA	tumor	9.6607
311	TCGA.WE.AAA4.06	SKCM	SKCM_tumor_TCGA	tumor	10.2488
312	TCGA.EE.A185.06	SKCM	SKCM_tumor_TCGA	tumor	10.1475
313	TCGA.FS.A1YY.06	SKCM	SKCM_tumor_TCGA	tumor	10.1997
314	TCGA.D3.A3C6.06	SKCM	SKCM_tumor_TCGA	tumor	11.3375
315	TCGA.D3.A8GR.06	SKCM	SKCM_tumor_TCGA	tumor	8.0571
316	TCGA.EE.A2M8.06	SKCM	SKCM_tumor_TCGA	tumor	10.3643
317	TCGA.FS.A1ZZ.06	SKCM	SKCM_tumor_TCGA	tumor	9.5854
318	TCGA.XV.AB01.06	SKCM	SKCM_tumor_TCGA	tumor	8.9251
319	TCGA.D3.A1Q4.06	SKCM	SKCM_tumor_TCGA	tumor	9.9422
320	TCGA.D3.A2JC.06	SKCM	SKCM_tumor_TCGA	tumor	10.7259
321	TCGA.EE.A3AE.06	SKCM	SKCM_tumor_TCGA	tumor	10.5691
322	TCGA.EB.A44Q.06	SKCM	SKCM_tumor_TCGA	tumor	10.4336
323	TCGA.EE.A29T.06	SKCM	SKCM_tumor_TCGA	tumor	9.7008
324	TCGA.D3.A2JO.06	SKCM	SKCM_tumor_TCGA	tumor	10.5462
325	TCGA.HR.A2OG.06	SKCM	SKCM_tumor_TCGA	tumor	9.4214
326	TCGA.EE.A29R.06	SKCM	SKCM_tumor_TCGA	tumor	9.1799
327	TCGA.EE.A3AF.06	SKCM	SKCM_tumor_TCGA	tumor	10.6027
328	TCGA.ER.A19G.06	SKCM	SKCM_tumor_TCGA	tumor	11.0496
329	TCGA.ER.A19W.06	SKCM	SKCM_tumor_TCGA	tumor	11.038
330	TCGA.FW.A5DY.06	SKCM	SKCM_tumor_TCGA	tumor	9.4757
331	TCGA.ER.A19P.06	SKCM	SKCM_tumor_TCGA	tumor	9.5761
332	TCGA.GN.A262.06	SKCM	SKCM_tumor_TCGA	tumor	9.4776
333	TCGA.D3.A2JN.06	SKCM	SKCM_tumor_TCGA	tumor	9.7397
334	TCGA.EE.A2GK.06	SKCM	SKCM_tumor_TCGA	tumor	9.446
335	TCGA.ER.A19D.06	SKCM	SKCM_tumor_TCGA	tumor	10.3894
336	TCGA.FS.A4F2.06	SKCM	SKCM_tumor_TCGA	tumor	9.7172
337	TCGA.FS.A4FB.06	SKCM	SKCM_tumor_TCGA	tumor	10.7675
338	TCGA.HR.A2OH.06	SKCM	SKCM_tumor_TCGA	tumor	10.2698
339	TCGA.FS.A1ZA.06	SKCM	SKCM_tumor_TCGA	tumor	9.542
340	TCGA.D3.A2JL.06	SKCM	SKCM_tumor_TCGA	tumor	9.4648
341	TCGA.ER.A2NG.06	SKCM	SKCM_tumor_TCGA	tumor	10.3994
342	TCGA.YD.A89C.06	SKCM	SKCM_tumor_TCGA	tumor	9.9883
343	TCGA.D3.A1Q7.06	SKCM	SKCM_tumor_TCGA	tumor	10.3796
344	TCGA.Z2.A8RT.06	SKCM	SKCM_tumor_TCGA	tumor	10.3946
345	TCGA.BF.AAP0.06	SKCM	SKCM_tumor_TCGA	tumor	10.3447
346	TCGA.EE.A2GL.06	SKCM	SKCM_tumor_TCGA	tumor	9.4557
347	TCGA.ER.A42K.06	SKCM	SKCM_tumor_TCGA	tumor	9.6847
348	TCGA.D3.A51E.06	SKCM	SKCM_tumor_TCGA	tumor	9.7639
349	TCGA.D9.A3Z3.06	SKCM	SKCM_tumor_TCGA	tumor	10.113
350	TCGA.EE.A2MF.06	SKCM	SKCM_tumor_TCGA	tumor	11.8658
351	TCGA.FS.A1YX.06	SKCM	SKCM_tumor_TCGA	tumor	10.0806
352	TCGA.D3.A3MV.06	SKCM	SKCM_tumor_TCGA	tumor	10.1904
353	TCGA.FR.A729.06	SKCM	SKCM_tumor_TCGA	tumor	9.4907
354	TCGA.DA.A1HW.06	SKCM	SKCM_tumor_TCGA	tumor	10.6714
355	TCGA.ER.A19Q.06	SKCM	SKCM_tumor_TCGA	tumor	10.7303
356	TCGA.ER.A19E.06	SKCM	SKCM_tumor_TCGA	tumor	10.5861
357	TCGA.EE.A2MP.06	SKCM	SKCM_tumor_TCGA	tumor	9.9756
358	TCGA.FR.A69P.06	SKCM	SKCM_tumor_TCGA	tumor	9.819
359	TCGA.EE.A29M.06	SKCM	SKCM_tumor_TCGA	tumor	10.097
360	TCGA.DA.A1IA.06	SKCM	SKCM_tumor_TCGA	tumor	10.3296
361	TCGA.FS.A1Z0.06	SKCM	SKCM_tumor_TCGA	tumor	10.5535
362	TCGA.D3.A2JG.06	SKCM	SKCM_tumor_TCGA	tumor	8.9345
363	TCGA.FR.A44A.06	SKCM	SKCM_tumor_TCGA	tumor	9.7256
364	TCGA.EE.A2GS.06	SKCM	SKCM_tumor_TCGA	tumor	10.8116
365	TCGA.D3.A8GN.06	SKCM	SKCM_tumor_TCGA	tumor	8.8903
366	TCGA.DA.A1I5.06	SKCM	SKCM_tumor_TCGA	tumor	9.505
367	TCGA.WE.A8ZT.06	SKCM	SKCM_tumor_TCGA	tumor	10.3301
368	TCGA.LH.A9QB.06	SKCM	SKCM_tumor_TCGA	tumor	8.7196
369	TCGA.D3.A5GR.06	SKCM	SKCM_tumor_TCGA	tumor	9.6069
370	TCGA.EE.A2MK.06	SKCM	SKCM_tumor_TCGA	tumor	8.9747
371	TCGA.D3.A5GN.06	SKCM	SKCM_tumor_TCGA	tumor	10.2624
372	TCGA.D3.A3C3.06	SKCM	SKCM_tumor_TCGA	tumor	9.9737
373	TCGA.D3.A8GO.06	SKCM	SKCM_tumor_TCGA	tumor	7.4908
374	TCGA.FR.A3YO.06	SKCM	SKCM_tumor_TCGA	tumor	10.85
375	TCGA.RP.A6K9.06	SKCM	SKCM_tumor_TCGA	tumor	8.8576
376	TCGA.YD.A9TB.06	SKCM	SKCM_tumor_TCGA	tumor	9.6675
377	TCGA.V1.A9O5.06	PRAD	PRAD_tumor_TCGA	tumor	10.1828
378	TCGA.RW.A686.06	PCPG	PCPG_tumor_TCGA	tumor	8.0233
379	TCGA.SR.A6MX.06	PCPG	PCPG_tumor_TCGA	tumor	9.1223
380	TCGA.HZ.A9TJ.06	PAAD	PAAD_tumor_TCGA	tumor	8.8597
381	TCGA.UF.A71A.06	HNSC	HNSC_tumor_TCGA	tumor	10.2172
382	TCGA.KU.A6H7.06	HNSC	HNSC_tumor_TCGA	tumor	8.5971
383	TCGA.V5.A7RC.06	ESCA	ESCA_tumor_TCGA	tumor	10.5823
384	TCGA.NH.A8F7.06	COAD	COAD_tumor_TCGA	tumor	9.3162
385	TCGA.UC.A7PG.06	CESC	CESC_tumor_TCGA	tumor	10.4721
386	TCGA.HM.A6W2.06	CESC	CESC_tumor_TCGA	tumor	10.1542
387	TCGA.E2.A15K.06	BRCA	BRCA_tumor_TCGA	tumor	9.8269
388	TCGA.AC.A6IX.06	BRCA	BRCA_tumor_TCGA	tumor	9.0632
389	TCGA.BH.A18V.06	BRCA	BRCA_tumor_TCGA	tumor	9.3781
390	TCGA.E2.A15A.06	BRCA	BRCA_tumor_TCGA	tumor	10.2956
391	TCGA.E2.A15E.06	BRCA	BRCA_tumor_TCGA	tumor	9.1049
392	TCGA.BH.A1ES.06	BRCA	BRCA_tumor_TCGA	tumor	8.1098
393	TCGA.BH.A1FE.06	BRCA	BRCA_tumor_TCGA	tumor	9.2757
394	TCGA.2G.AAGI.05	TGCT	TGCT_tumor_TCGA	tumor	10.8693
395	TCGA.2G.AAHP.05	TGCT	TGCT_tumor_TCGA	tumor	10.5734
396	TCGA.2G.AAFG.05	TGCT	TGCT_tumor_TCGA	tumor	10.4622
397	TCGA.2G.AAGY.05	TGCT	TGCT_tumor_TCGA	tumor	10.782
398	TCGA.2G.AAKG.05	TGCT	TGCT_tumor_TCGA	tumor	5.9002
399	TCGA.2G.AAKO.05	TGCT	TGCT_tumor_TCGA	tumor	10.0419
400	TCGA.SR.A6MX.05	PCPG	PCPG_tumor_TCGA	tumor	6.0409
401	TCGA.QR.A6GZ.05	PCPG	PCPG_tumor_TCGA	tumor	8.6751
402	TCGA.P7.A5NY.05	PCPG	PCPG_tumor_TCGA	tumor	9.7463
403	TCGA.UZ.A9PS.05	KIRP	KIRP_tumor_TCGA	tumor	8.1867
404	TCGA.DV.A4W0.05	KIRC	KIRC_tumor_TCGA	tumor	9.7687
405	TCGA.AB.2811.03	LAML	LAML_tumor_TCGA	tumor	8.3068
406	TCGA.AB.2908.03	LAML	LAML_tumor_TCGA	tumor	9.9289
407	TCGA.AB.2813.03	LAML	LAML_tumor_TCGA	tumor	10.0031
408	TCGA.AB.2805.03	LAML	LAML_tumor_TCGA	tumor	9.3984
409	TCGA.AB.2833.03	LAML	LAML_tumor_TCGA	tumor	9.8333
410	TCGA.AB.2843.03	LAML	LAML_tumor_TCGA	tumor	10.4688
411	TCGA.AB.2868.03	LAML	LAML_tumor_TCGA	tumor	9.9528
412	TCGA.AB.2820.03	LAML	LAML_tumor_TCGA	tumor	9.3663
413	TCGA.AB.2861.03	LAML	LAML_tumor_TCGA	tumor	10.2062
414	TCGA.AB.2870.03	LAML	LAML_tumor_TCGA	tumor	10.517
415	TCGA.AB.2938.03	LAML	LAML_tumor_TCGA	tumor	10.3384
416	TCGA.AB.2865.03	LAML	LAML_tumor_TCGA	tumor	9.9305
417	TCGA.AB.2931.03	LAML	LAML_tumor_TCGA	tumor	10.3235
418	TCGA.AB.2840.03	LAML	LAML_tumor_TCGA	tumor	10.1314
419	TCGA.AB.2996.03	LAML	LAML_tumor_TCGA	tumor	9.8503
420	TCGA.AB.2941.03	LAML	LAML_tumor_TCGA	tumor	9.7215
421	TCGA.AB.2939.03	LAML	LAML_tumor_TCGA	tumor	10.4166
422	TCGA.AB.2885.03	LAML	LAML_tumor_TCGA	tumor	10.0965
423	TCGA.AB.2959.03	LAML	LAML_tumor_TCGA	tumor	9.5427
424	TCGA.AB.2900.03	LAML	LAML_tumor_TCGA	tumor	9.8691
425	TCGA.AB.2890.03	LAML	LAML_tumor_TCGA	tumor	8.9519
426	TCGA.AB.3002.03	LAML	LAML_tumor_TCGA	tumor	10.2401
427	TCGA.AB.2838.03	LAML	LAML_tumor_TCGA	tumor	10.1653
428	TCGA.AB.2866.03	LAML	LAML_tumor_TCGA	tumor	10.3456
429	TCGA.AB.2948.03	LAML	LAML_tumor_TCGA	tumor	10.0619
430	TCGA.AB.2935.03	LAML	LAML_tumor_TCGA	tumor	9.9655
431	TCGA.AB.2822.03	LAML	LAML_tumor_TCGA	tumor	8.9049
432	TCGA.AB.2842.03	LAML	LAML_tumor_TCGA	tumor	9.7089
433	TCGA.AB.2904.03	LAML	LAML_tumor_TCGA	tumor	9.7734
434	TCGA.AB.2934.03	LAML	LAML_tumor_TCGA	tumor	9.2926
435	TCGA.AB.2817.03	LAML	LAML_tumor_TCGA	tumor	9.8642
436	TCGA.AB.2821.03	LAML	LAML_tumor_TCGA	tumor	9.5663
437	TCGA.AB.2844.03	LAML	LAML_tumor_TCGA	tumor	10.1317
438	TCGA.AB.2856.03	LAML	LAML_tumor_TCGA	tumor	10.2322
439	TCGA.AB.2863.03	LAML	LAML_tumor_TCGA	tumor	10.1812
440	TCGA.AB.2912.03	LAML	LAML_tumor_TCGA	tumor	9.9068
441	TCGA.AB.2995.03	LAML	LAML_tumor_TCGA	tumor	9.8935
442	TCGA.AB.2848.03	LAML	LAML_tumor_TCGA	tumor	9.6511
443	TCGA.AB.2932.03	LAML	LAML_tumor_TCGA	tumor	10.2135
444	TCGA.AB.2999.03	LAML	LAML_tumor_TCGA	tumor	8.798
445	TCGA.AB.2913.03	LAML	LAML_tumor_TCGA	tumor	8.6679
446	TCGA.AB.2956.03	LAML	LAML_tumor_TCGA	tumor	10.9635
447	TCGA.AB.3006.03	LAML	LAML_tumor_TCGA	tumor	10.2147
448	TCGA.AB.2883.03	LAML	LAML_tumor_TCGA	tumor	8.6288
449	TCGA.AB.2965.03	LAML	LAML_tumor_TCGA	tumor	9.9368
450	TCGA.AB.2874.03	LAML	LAML_tumor_TCGA	tumor	10.115
451	TCGA.AB.2924.03	LAML	LAML_tumor_TCGA	tumor	9.4104
452	TCGA.AB.2933.03	LAML	LAML_tumor_TCGA	tumor	9.8968
453	TCGA.AB.2949.03	LAML	LAML_tumor_TCGA	tumor	9.8603
454	TCGA.AB.2967.03	LAML	LAML_tumor_TCGA	tumor	9.4096
455	TCGA.AB.2925.03	LAML	LAML_tumor_TCGA	tumor	10.5129
456	TCGA.AB.2963.03	LAML	LAML_tumor_TCGA	tumor	9.8017
457	TCGA.AB.2828.03	LAML	LAML_tumor_TCGA	tumor	8.9162
458	TCGA.AB.2889.03	LAML	LAML_tumor_TCGA	tumor	10.1152
459	TCGA.AB.2969.03	LAML	LAML_tumor_TCGA	tumor	10.1511
460	TCGA.AB.2857.03	LAML	LAML_tumor_TCGA	tumor	10.3681
461	TCGA.AB.2975.03	LAML	LAML_tumor_TCGA	tumor	9.6262
462	TCGA.AB.2847.03	LAML	LAML_tumor_TCGA	tumor	10.2734
463	TCGA.AB.2976.03	LAML	LAML_tumor_TCGA	tumor	9.6606
464	TCGA.AB.3012.03	LAML	LAML_tumor_TCGA	tumor	10.0712
465	TCGA.AB.2853.03	LAML	LAML_tumor_TCGA	tumor	9.2128
466	TCGA.AB.2871.03	LAML	LAML_tumor_TCGA	tumor	9.0583
467	TCGA.AB.2990.03	LAML	LAML_tumor_TCGA	tumor	9.9262
468	TCGA.AB.2980.03	LAML	LAML_tumor_TCGA	tumor	10.4835
469	TCGA.AB.2815.03	LAML	LAML_tumor_TCGA	tumor	10.0866
470	TCGA.AB.2835.03	LAML	LAML_tumor_TCGA	tumor	10.6973
471	TCGA.AB.2944.03	LAML	LAML_tumor_TCGA	tumor	9.6622
472	TCGA.AB.2806.03	LAML	LAML_tumor_TCGA	tumor	9.7322
473	TCGA.AB.2824.03	LAML	LAML_tumor_TCGA	tumor	9.7604
474	TCGA.AB.2893.03	LAML	LAML_tumor_TCGA	tumor	10.6877
475	TCGA.AB.2983.03	LAML	LAML_tumor_TCGA	tumor	9.5647
476	TCGA.AB.3005.03	LAML	LAML_tumor_TCGA	tumor	9.8634
477	TCGA.AB.2920.03	LAML	LAML_tumor_TCGA	tumor	10.3761
478	TCGA.AB.2875.03	LAML	LAML_tumor_TCGA	tumor	10.278
479	TCGA.AB.2872.03	LAML	LAML_tumor_TCGA	tumor	9.5364
480	TCGA.AB.2891.03	LAML	LAML_tumor_TCGA	tumor	10.644
481	TCGA.AB.2946.03	LAML	LAML_tumor_TCGA	tumor	10.1048
482	TCGA.AB.2859.03	LAML	LAML_tumor_TCGA	tumor	9.2536
483	TCGA.AB.2849.03	LAML	LAML_tumor_TCGA	tumor	9.2209
484	TCGA.AB.2984.03	LAML	LAML_tumor_TCGA	tumor	7.3661
485	TCGA.AB.2836.03	LAML	LAML_tumor_TCGA	tumor	9.9732
486	TCGA.AB.2940.03	LAML	LAML_tumor_TCGA	tumor	10.2
487	TCGA.AB.3007.03	LAML	LAML_tumor_TCGA	tumor	10.4129
488	TCGA.AB.2834.03	LAML	LAML_tumor_TCGA	tumor	10.5108
489	TCGA.AB.2901.03	LAML	LAML_tumor_TCGA	tumor	10.4447
490	TCGA.AB.2886.03	LAML	LAML_tumor_TCGA	tumor	10.1278
491	TCGA.AB.2994.03	LAML	LAML_tumor_TCGA	tumor	10.278
492	TCGA.AB.3000.03	LAML	LAML_tumor_TCGA	tumor	10.3055
493	TCGA.AB.2880.03	LAML	LAML_tumor_TCGA	tumor	10.2573
494	TCGA.AB.2808.03	LAML	LAML_tumor_TCGA	tumor	9.501
495	TCGA.AB.3009.03	LAML	LAML_tumor_TCGA	tumor	10.158
496	TCGA.AB.3008.03	LAML	LAML_tumor_TCGA	tumor	10.7955
497	TCGA.AB.2855.03	LAML	LAML_tumor_TCGA	tumor	10.8952
498	TCGA.AB.2927.03	LAML	LAML_tumor_TCGA	tumor	9.8063
499	TCGA.AB.2972.03	LAML	LAML_tumor_TCGA	tumor	9.1081
500	TCGA.AB.2985.03	LAML	LAML_tumor_TCGA	tumor	10.2225
501	TCGA.AB.2810.03	LAML	LAML_tumor_TCGA	tumor	10.4608
502	TCGA.AB.2899.03	LAML	LAML_tumor_TCGA	tumor	10.2431
503	TCGA.AB.2903.03	LAML	LAML_tumor_TCGA	tumor	9.7623
504	TCGA.AB.2971.03	LAML	LAML_tumor_TCGA	tumor	8.9577
505	TCGA.AB.2858.03	LAML	LAML_tumor_TCGA	tumor	9.8089
506	TCGA.AB.2987.03	LAML	LAML_tumor_TCGA	tumor	9.1064
507	TCGA.AB.2882.03	LAML	LAML_tumor_TCGA	tumor	9.4342
508	TCGA.AB.2915.03	LAML	LAML_tumor_TCGA	tumor	9.8428
509	TCGA.AB.2929.03	LAML	LAML_tumor_TCGA	tumor	9.5864
510	TCGA.AB.2977.03	LAML	LAML_tumor_TCGA	tumor	8.8708
511	TCGA.AB.2943.03	LAML	LAML_tumor_TCGA	tumor	9.6236
512	TCGA.AB.2898.03	LAML	LAML_tumor_TCGA	tumor	9.9383
513	TCGA.AB.2879.03	LAML	LAML_tumor_TCGA	tumor	9.5692
514	TCGA.AB.2973.03	LAML	LAML_tumor_TCGA	tumor	8.2045
515	TCGA.AB.2998.03	LAML	LAML_tumor_TCGA	tumor	11.1657
516	TCGA.AB.2942.03	LAML	LAML_tumor_TCGA	tumor	9.498
517	TCGA.AB.2988.03	LAML	LAML_tumor_TCGA	tumor	9.8579
518	TCGA.AB.2837.03	LAML	LAML_tumor_TCGA	tumor	9.3969
519	TCGA.AB.2851.03	LAML	LAML_tumor_TCGA	tumor	9.3398
520	TCGA.AB.2867.03	LAML	LAML_tumor_TCGA	tumor	9.3009
521	TCGA.AB.2826.03	LAML	LAML_tumor_TCGA	tumor	9.5557
522	TCGA.AB.2830.03	LAML	LAML_tumor_TCGA	tumor	9.9821
523	TCGA.AB.2869.03	LAML	LAML_tumor_TCGA	tumor	10.014
524	TCGA.AB.2930.03	LAML	LAML_tumor_TCGA	tumor	10.5837
525	TCGA.AB.2818.03	LAML	LAML_tumor_TCGA	tumor	8.8533
526	TCGA.AB.2803.03	LAML	LAML_tumor_TCGA	tumor	8.2371
527	TCGA.AB.2823.03	LAML	LAML_tumor_TCGA	tumor	10.8703
528	TCGA.AB.2910.03	LAML	LAML_tumor_TCGA	tumor	10.8653
529	TCGA.AB.2936.03	LAML	LAML_tumor_TCGA	tumor	9.5989
530	TCGA.AB.2978.03	LAML	LAML_tumor_TCGA	tumor	9.411
531	TCGA.AB.2832.03	LAML	LAML_tumor_TCGA	tumor	9.3417
532	TCGA.AB.2860.03	LAML	LAML_tumor_TCGA	tumor	11.2184
533	TCGA.AB.2877.03	LAML	LAML_tumor_TCGA	tumor	9.8847
534	TCGA.AB.2887.03	LAML	LAML_tumor_TCGA	tumor	10.3022
535	TCGA.AB.2952.03	LAML	LAML_tumor_TCGA	tumor	10.5973
536	TCGA.AB.2964.03	LAML	LAML_tumor_TCGA	tumor	9.526
537	TCGA.AB.2816.03	LAML	LAML_tumor_TCGA	tumor	8.9246
538	TCGA.AB.2846.03	LAML	LAML_tumor_TCGA	tumor	10.111
539	TCGA.AB.2966.03	LAML	LAML_tumor_TCGA	tumor	8.6414
540	TCGA.AB.2993.03	LAML	LAML_tumor_TCGA	tumor	9.7304
541	TCGA.AB.2921.03	LAML	LAML_tumor_TCGA	tumor	9.9735
542	TCGA.AB.2955.03	LAML	LAML_tumor_TCGA	tumor	8.5673
543	TCGA.AB.2954.03	LAML	LAML_tumor_TCGA	tumor	9.6191
544	TCGA.AB.2919.03	LAML	LAML_tumor_TCGA	tumor	10.3787
545	TCGA.AB.2819.03	LAML	LAML_tumor_TCGA	tumor	10.2448
546	TCGA.AB.2839.03	LAML	LAML_tumor_TCGA	tumor	9.3856
547	TCGA.AB.2841.03	LAML	LAML_tumor_TCGA	tumor	10.1584
548	TCGA.AB.2854.03	LAML	LAML_tumor_TCGA	tumor	9.3528
549	TCGA.AB.2873.03	LAML	LAML_tumor_TCGA	tumor	9.5764
550	TCGA.AB.2911.03	LAML	LAML_tumor_TCGA	tumor	8.8732
551	TCGA.AB.2894.03	LAML	LAML_tumor_TCGA	tumor	9.3257
552	TCGA.AB.2897.03	LAML	LAML_tumor_TCGA	tumor	9.4994
553	TCGA.AB.2881.03	LAML	LAML_tumor_TCGA	tumor	9.8822
554	TCGA.AB.2916.03	LAML	LAML_tumor_TCGA	tumor	8.2343
555	TCGA.AB.2878.03	LAML	LAML_tumor_TCGA	tumor	9.756
556	TCGA.AB.2918.03	LAML	LAML_tumor_TCGA	tumor	10.6814
557	TCGA.AB.2876.03	LAML	LAML_tumor_TCGA	tumor	9.5619
558	TCGA.AB.2884.03	LAML	LAML_tumor_TCGA	tumor	9.7431
559	TCGA.AB.2928.03	LAML	LAML_tumor_TCGA	tumor	10.8821
560	TCGA.AB.2892.03	LAML	LAML_tumor_TCGA	tumor	9.3468
561	TCGA.AB.2895.03	LAML	LAML_tumor_TCGA	tumor	9.6773
562	TCGA.AB.2917.03	LAML	LAML_tumor_TCGA	tumor	9.4362
563	TCGA.AB.2991.03	LAML	LAML_tumor_TCGA	tumor	10.2971
564	TCGA.AB.2814.03	LAML	LAML_tumor_TCGA	tumor	8.2186
565	TCGA.AB.2845.03	LAML	LAML_tumor_TCGA	tumor	10.2346
566	TCGA.AB.2937.03	LAML	LAML_tumor_TCGA	tumor	9.3665
567	TCGA.AB.2981.03	LAML	LAML_tumor_TCGA	tumor	9.5281
568	TCGA.AB.2950.03	LAML	LAML_tumor_TCGA	tumor	10.0638
569	TCGA.AB.2970.03	LAML	LAML_tumor_TCGA	tumor	10.019
570	TCGA.AB.2862.03	LAML	LAML_tumor_TCGA	tumor	10.1207
571	TCGA.AB.2825.03	LAML	LAML_tumor_TCGA	tumor	9.9094
572	TCGA.AB.2986.03	LAML	LAML_tumor_TCGA	tumor	8.7975
573	TCGA.AB.2979.03	LAML	LAML_tumor_TCGA	tumor	10.3459
574	TCGA.AB.2812.03	LAML	LAML_tumor_TCGA	tumor	8.9182
575	TCGA.AB.2914.03	LAML	LAML_tumor_TCGA	tumor	9.5777
576	TCGA.AB.2896.03	LAML	LAML_tumor_TCGA	tumor	10.259
577	TCGA.AB.3011.03	LAML	LAML_tumor_TCGA	tumor	10.1597
578	TCGA.K1.A3PN.02	SARC	SARC_tumor_TCGA	tumor	11.7933
579	TCGA.K1.A42X.02	SARC	SARC_tumor_TCGA	tumor	9.2386
580	TCGA.VT.A80J.02	SARC	SARC_tumor_TCGA	tumor	10.7549
581	TCGA.G5.6572.02	READ	READ_tumor_TCGA	tumor	8.0387
582	TCGA.29.2414.02	OV	OV_tumor_TCGA	tumor	9.6641
583	TCGA.13.1489.02	OV	OV_tumor_TCGA	tumor	9.1049
584	TCGA.23.1023.01	OV	OV_tumor_TCGA	tumor	9.89362
585	TCGA.29.1770.02	OV	OV_tumor_TCGA	tumor	9.2963
586	TCGA.13.0913.02	OV	OV_tumor_TCGA	tumor	9.2136
587	TCGA.29.1705.02	OV	OV_tumor_TCGA	tumor	9.0921
588	TCGA.29.1707.02	OV	OV_tumor_TCGA	tumor	9.2962
589	TCGA.61.2008.02	OV	OV_tumor_TCGA	tumor	10.2247
590	TCGA.50.5066.02	LUAD	LUAD_tumor_TCGA	tumor	9.7508
591	TCGA.50.5946.02	LUAD	LUAD_tumor_TCGA	tumor	9.7628
592	TCGA.DD.AACA.02	LIHC	LIHC_tumor_TCGA	tumor	7.99643
593	TCGA.ZS.A9CF.02	LIHC	LIHC_tumor_TCGA	tumor	8.7593
594	TCGA.BK.A139.02	UCEC	UCEC_tumor_TCGA	tumor	10.0713
595	TCGA.G4.6317.02	COAD	COAD_tumor_TCGA	tumor	8.6092
596	TCGA.06.0152.02	GBM	GBM_tumor_TCGA	tumor	11.3036
597	TCGA.06.0171.02	GBM	GBM_tumor_TCGA	tumor	9.7203
598	TCGA.06.0190.02	GBM	GBM_tumor_TCGA	tumor	10.9414
599	TCGA.19.1389.02	GBM	GBM_tumor_TCGA	tumor	9.8201
600	TCGA.14.0736.02	GBM	GBM_tumor_TCGA	tumor	10.8871
601	TCGA.06.0211.02	GBM	GBM_tumor_TCGA	tumor	10.8167
602	TCGA.19.4065.02	GBM	GBM_tumor_TCGA	tumor	10.4679
603	TCGA.06.0221.02	GBM	GBM_tumor_TCGA	tumor	12.0012
604	TCGA.06.0210.02	GBM	GBM_tumor_TCGA	tumor	11.0333
605	TCGA.06.0125.02	GBM	GBM_tumor_TCGA	tumor	10.1972
606	TCGA.14.1034.02	GBM	GBM_tumor_TCGA	tumor	9.7394
607	TCGA.14.1402.02	GBM	GBM_tumor_TCGA	tumor	10.7501
608	TCGA.19.0957.02	GBM	GBM_tumor_TCGA	tumor	9.6791
609	TCGA.DH.A669.02	LGG	LGG_tumor_TCGA	tumor	10.457
610	TCGA.DU.6397.02	LGG	LGG_tumor_TCGA	tumor	9.7488
611	TCGA.DU.7304.02	LGG	LGG_tumor_TCGA	tumor	7.0499
612	TCGA.TQ.A7RK.02	LGG	LGG_tumor_TCGA	tumor	10.4546
613	TCGA.TQ.A7RV.02	LGG	LGG_tumor_TCGA	tumor	10.2179
614	TCGA.FG.5963.02	LGG	LGG_tumor_TCGA	tumor	11.3453
615	TCGA.DU.5872.02	LGG	LGG_tumor_TCGA	tumor	9.4616
616	TCGA.TQ.A8XE.02	LGG	LGG_tumor_TCGA	tumor	9.8279
617	TCGA.TM.A7CF.02	LGG	LGG_tumor_TCGA	tumor	9.7016
618	TCGA.FG.5965.02	LGG	LGG_tumor_TCGA	tumor	10.9274
619	TCGA.DU.6407.02	LGG	LGG_tumor_TCGA	tumor	11.1281
620	TCGA.DU.5870.02	LGG	LGG_tumor_TCGA	tumor	9.3891
621	TCGA.FG.A4MT.02	LGG	LGG_tumor_TCGA	tumor	9.9563
622	TCGA.DU.6404.02	LGG	LGG_tumor_TCGA	tumor	10.0731
623	TCGA.ND.A4WA.01	UCS	UCS_tumor_TCGA	tumor	9.397
624	TCGA.NF.A5CP.01	UCS	UCS_tumor_TCGA	tumor	10.5731
625	TCGA.N8.A4PP.01	UCS	UCS_tumor_TCGA	tumor	10.8131
626	TCGA.N7.A4Y5.01	UCS	UCS_tumor_TCGA	tumor	9.8459
627	TCGA.N6.A4VE.01	UCS	UCS_tumor_TCGA	tumor	10.8824
628	TCGA.N6.A4VC.01	UCS	UCS_tumor_TCGA	tumor	9.8697
629	TCGA.ND.A4WC.01	UCS	UCS_tumor_TCGA	tumor	10.2553
630	TCGA.N8.A4PL.01	UCS	UCS_tumor_TCGA	tumor	10.087
631	TCGA.N6.A4VD.01	UCS	UCS_tumor_TCGA	tumor	9.6621
632	TCGA.NA.A4R0.01	UCS	UCS_tumor_TCGA	tumor	9.9952
633	TCGA.NA.A5I1.01	UCS	UCS_tumor_TCGA	tumor	9.7923
634	TCGA.N6.A4VG.01	UCS	UCS_tumor_TCGA	tumor	9.7507
635	TCGA.N9.A4PZ.01	UCS	UCS_tumor_TCGA	tumor	9.9211
636	TCGA.ND.A4WF.01	UCS	UCS_tumor_TCGA	tumor	10.6174
637	TCGA.N8.A4PQ.01	UCS	UCS_tumor_TCGA	tumor	10.2096
638	TCGA.N8.A56S.01	UCS	UCS_tumor_TCGA	tumor	9.3195
639	TCGA.NA.A4R1.01	UCS	UCS_tumor_TCGA	tumor	11.0207
640	TCGA.NG.A4VW.01	UCS	UCS_tumor_TCGA	tumor	10.6025
641	TCGA.N8.A4PM.01	UCS	UCS_tumor_TCGA	tumor	9.6535
642	TCGA.N7.A4Y8.01	UCS	UCS_tumor_TCGA	tumor	8.7724
643	TCGA.NA.A4QV.01	UCS	UCS_tumor_TCGA	tumor	9.7558
644	TCGA.N5.A4RN.01	UCS	UCS_tumor_TCGA	tumor	10.1957
645	TCGA.N8.A4PI.01	UCS	UCS_tumor_TCGA	tumor	9.7774
646	TCGA.N9.A4Q1.01	UCS	UCS_tumor_TCGA	tumor	9.9692
647	TCGA.N5.A4RD.01	UCS	UCS_tumor_TCGA	tumor	10.5455
648	TCGA.N5.A4RT.01	UCS	UCS_tumor_TCGA	tumor	11.3267
649	TCGA.N7.A59B.01	UCS	UCS_tumor_TCGA	tumor	8.8146
650	TCGA.N9.A4Q7.01	UCS	UCS_tumor_TCGA	tumor	8.8883
651	TCGA.N5.A4RF.01	UCS	UCS_tumor_TCGA	tumor	10.3201
652	TCGA.N8.A4PN.01	UCS	UCS_tumor_TCGA	tumor	10.4572
653	TCGA.N9.A4Q8.01	UCS	UCS_tumor_TCGA	tumor	9.5149
654	TCGA.N5.A4RO.01	UCS	UCS_tumor_TCGA	tumor	10.6418
655	TCGA.ND.A4W6.01	UCS	UCS_tumor_TCGA	tumor	9.2705
656	TCGA.QM.A5NM.01	UCS	UCS_tumor_TCGA	tumor	9.0598
657	TCGA.N8.A4PO.01	UCS	UCS_tumor_TCGA	tumor	10.4018
658	TCGA.N5.A4R8.01	UCS	UCS_tumor_TCGA	tumor	10.1433
659	TCGA.N5.A4RS.01	UCS	UCS_tumor_TCGA	tumor	8.2513
660	TCGA.N5.A59F.01	UCS	UCS_tumor_TCGA	tumor	8.9091
661	TCGA.N7.A4Y0.01	UCS	UCS_tumor_TCGA	tumor	9.119
662	TCGA.N9.A4Q3.01	UCS	UCS_tumor_TCGA	tumor	9.1746
663	TCGA.N5.A4RA.01	UCS	UCS_tumor_TCGA	tumor	9.5132
664	TCGA.NG.A4VU.01	UCS	UCS_tumor_TCGA	tumor	9.1981
665	TCGA.N5.A4RM.01	UCS	UCS_tumor_TCGA	tumor	8.8023
666	TCGA.N5.A4RV.01	UCS	UCS_tumor_TCGA	tumor	10.5974
667	TCGA.N5.A59E.01	UCS	UCS_tumor_TCGA	tumor	9.2257
668	TCGA.NA.A4QY.01	UCS	UCS_tumor_TCGA	tumor	9.9103
669	TCGA.N5.A4RJ.01	UCS	UCS_tumor_TCGA	tumor	9.5845
670	TCGA.N9.A4Q4.01	UCS	UCS_tumor_TCGA	tumor	10.093
671	TCGA.NA.A4QW.01	UCS	UCS_tumor_TCGA	tumor	10.7713
672	TCGA.NF.A4WX.01	UCS	UCS_tumor_TCGA	tumor	10.1057
673	TCGA.NA.A4QX.01	UCS	UCS_tumor_TCGA	tumor	9.9401
674	TCGA.N6.A4V9.01	UCS	UCS_tumor_TCGA	tumor	9.9698
675	TCGA.NF.A4WU.01	UCS	UCS_tumor_TCGA	tumor	8.9544
676	TCGA.NF.A4X2.01	UCS	UCS_tumor_TCGA	tumor	11.1753
677	TCGA.QN.A5NN.01	UCS	UCS_tumor_TCGA	tumor	9.9855
678	TCGA.N5.A4RU.01	UCS	UCS_tumor_TCGA	tumor	10.091
679	TCGA.N6.A4VF.01	UCS	UCS_tumor_TCGA	tumor	10.7871
680	TCGA.EL.A3CO.01	THCA	THCA_tumor_TCGA	tumor	8.9633
681	TCGA.DJ.A13L.01	THCA	THCA_tumor_TCGA	tumor	8.8608
682	TCGA.J8.A3YF.01	THCA	THCA_tumor_TCGA	tumor	8.6034
683	TCGA.FE.A239.01	THCA	THCA_tumor_TCGA	tumor	9.0026
684	TCGA.EL.A3MY.01	THCA	THCA_tumor_TCGA	tumor	8.8006
685	TCGA.BJ.A0ZG.01	THCA	THCA_tumor_TCGA	tumor	8.2333
686	TCGA.BJ.A28S.01	THCA	THCA_tumor_TCGA	tumor	8.3196
687	TCGA.BJ.A45C.01	THCA	THCA_tumor_TCGA	tumor	7.5871
688	TCGA.BJ.A2NA.01	THCA	THCA_tumor_TCGA	tumor	8.633
689	TCGA.EM.A1CT.01	THCA	THCA_tumor_TCGA	tumor	8.0825
690	TCGA.FY.A4B0.01	THCA	THCA_tumor_TCGA	tumor	8.5931
691	TCGA.EL.A4K6.01	THCA	THCA_tumor_TCGA	tumor	5.7666
692	TCGA.EM.A22O.01	THCA	THCA_tumor_TCGA	tumor	8.7624
693	TCGA.EL.A4K7.01	THCA	THCA_tumor_TCGA	tumor	7.7367
694	TCGA.MK.A84Z.01	THCA	THCA_tumor_TCGA	tumor	8.0913
695	TCGA.EM.A4FO.01	THCA	THCA_tumor_TCGA	tumor	8.616
696	TCGA.DE.A4MD.01	THCA	THCA_tumor_TCGA	tumor	7.9092
697	TCGA.BJ.A290.01	THCA	THCA_tumor_TCGA	tumor	8.8353
698	TCGA.DJ.A1QL.01	THCA	THCA_tumor_TCGA	tumor	8.8043
699	TCGA.EL.A3GP.01	THCA	THCA_tumor_TCGA	tumor	9.2089
700	TCGA.FE.A231.01	THCA	THCA_tumor_TCGA	tumor	8.87
701	TCGA.DJ.A1QO.01	THCA	THCA_tumor_TCGA	tumor	8.6735
702	TCGA.EM.A4FH.01	THCA	THCA_tumor_TCGA	tumor	8.2444
703	TCGA.FY.A3NP.01	THCA	THCA_tumor_TCGA	tumor	8.0433
704	TCGA.EL.A4K9.01	THCA	THCA_tumor_TCGA	tumor	8.3906
705	TCGA.BJ.A0ZB.01	THCA	THCA_tumor_TCGA	tumor	8.8059
706	TCGA.EL.A3MZ.01	THCA	THCA_tumor_TCGA	tumor	8.1364
707	TCGA.EM.A2OZ.01	THCA	THCA_tumor_TCGA	tumor	8.6178
708	TCGA.BJ.A0YZ.01	THCA	THCA_tumor_TCGA	tumor	8.2174
709	TCGA.DJ.A2PW.01	THCA	THCA_tumor_TCGA	tumor	8.5683
710	TCGA.EM.A22P.01	THCA	THCA_tumor_TCGA	tumor	8.6861
711	TCGA.ET.A3DW.01	THCA	THCA_tumor_TCGA	tumor	8.2072
712	TCGA.DJ.A2PZ.01	THCA	THCA_tumor_TCGA	tumor	8.434
713	TCGA.DJ.A3UO.01	THCA	THCA_tumor_TCGA	tumor	8.5165
714	TCGA.DJ.A3VK.01	THCA	THCA_tumor_TCGA	tumor	8.1328
715	TCGA.EL.A3T3.01	THCA	THCA_tumor_TCGA	tumor	8.2934
716	TCGA.EL.A4KI.01	THCA	THCA_tumor_TCGA	tumor	7.8451
717	TCGA.DJ.A1QG.01	THCA	THCA_tumor_TCGA	tumor	7.9612
718	TCGA.EL.A3D4.01	THCA	THCA_tumor_TCGA	tumor	8.8726
719	TCGA.EM.A2CN.01	THCA	THCA_tumor_TCGA	tumor	7.6167
720	TCGA.ET.A40S.01	THCA	THCA_tumor_TCGA	tumor	8.7273
721	TCGA.EL.A3D0.01	THCA	THCA_tumor_TCGA	tumor	8.0024
722	TCGA.EM.A3AO.01	THCA	THCA_tumor_TCGA	tumor	7.6225
723	TCGA.DJ.A13U.01	THCA	THCA_tumor_TCGA	tumor	8.4232
724	TCGA.DJ.A4UQ.01	THCA	THCA_tumor_TCGA	tumor	8.476
725	TCGA.EL.A3ZM.01	THCA	THCA_tumor_TCGA	tumor	7.7928
726	TCGA.BJ.A0Z5.01	THCA	THCA_tumor_TCGA	tumor	8.3736
727	TCGA.BJ.A18Z.01	THCA	THCA_tumor_TCGA	tumor	8.398
728	TCGA.EL.A3H2.01	THCA	THCA_tumor_TCGA	tumor	8.4163
729	TCGA.BJ.A0Z2.01	THCA	THCA_tumor_TCGA	tumor	8.3374
730	TCGA.E3.A3E5.01	THCA	THCA_tumor_TCGA	tumor	8.2506
731	TCGA.EM.A3FM.01	THCA	THCA_tumor_TCGA	tumor	8.1077
732	TCGA.DJ.A13O.01	THCA	THCA_tumor_TCGA	tumor	7.9894
733	TCGA.DJ.A3V0.01	THCA	THCA_tumor_TCGA	tumor	8.2205
734	TCGA.BJ.A0Z0.01	THCA	THCA_tumor_TCGA	tumor	8.2774
735	TCGA.BJ.A0ZC.01	THCA	THCA_tumor_TCGA	tumor	8.1235
736	TCGA.BJ.A190.01	THCA	THCA_tumor_TCGA	tumor	7.9671
737	TCGA.DJ.A4V5.01	THCA	THCA_tumor_TCGA	tumor	8.8847
738	TCGA.DJ.A2PO.01	THCA	THCA_tumor_TCGA	tumor	8.9525
739	TCGA.DJ.A3V6.01	THCA	THCA_tumor_TCGA	tumor	8.5344
740	TCGA.FY.A76V.01	THCA	THCA_tumor_TCGA	tumor	8.6791
741	TCGA.DJ.A2Q4.01	THCA	THCA_tumor_TCGA	tumor	8.3008
742	TCGA.BJ.A3PU.01	THCA	THCA_tumor_TCGA	tumor	8.3645
743	TCGA.DJ.A3VB.01	THCA	THCA_tumor_TCGA	tumor	7.9452
744	TCGA.EM.A22M.01	THCA	THCA_tumor_TCGA	tumor	8.286
745	TCGA.BJ.A3EZ.01	THCA	THCA_tumor_TCGA	tumor	8.5134
746	TCGA.DJ.A2Q5.01	THCA	THCA_tumor_TCGA	tumor	8.7645
747	TCGA.FK.A4UB.01	THCA	THCA_tumor_TCGA	tumor	6.1018
748	TCGA.FY.A4B3.01	THCA	THCA_tumor_TCGA	tumor	8.4472
749	TCGA.DJ.A13R.01	THCA	THCA_tumor_TCGA	tumor	5.8222
750	TCGA.DJ.A3VE.01	THCA	THCA_tumor_TCGA	tumor	8.3671
751	TCGA.DO.A2HM.01	THCA	THCA_tumor_TCGA	tumor	9.2767
752	TCGA.BJ.A4O8.01	THCA	THCA_tumor_TCGA	tumor	8.799
753	TCGA.DJ.A2PP.01	THCA	THCA_tumor_TCGA	tumor	8.5387
754	TCGA.L6.A4EQ.01	THCA	THCA_tumor_TCGA	tumor	8.3301
755	TCGA.EM.A2OX.01	THCA	THCA_tumor_TCGA	tumor	8.6442
756	TCGA.EM.A2P2.01	THCA	THCA_tumor_TCGA	tumor	8.4407
757	TCGA.BJ.A45H.01	THCA	THCA_tumor_TCGA	tumor	8.6954
758	TCGA.J8.A42S.01	THCA	THCA_tumor_TCGA	tumor	8.4609
759	TCGA.DJ.A1QQ.01	THCA	THCA_tumor_TCGA	tumor	8.4269
760	TCGA.DJ.A1QM.01	THCA	THCA_tumor_TCGA	tumor	8.5231
761	TCGA.EL.A3TA.01	THCA	THCA_tumor_TCGA	tumor	8.4011
762	TCGA.ET.A3BS.01	THCA	THCA_tumor_TCGA	tumor	7.9366
763	TCGA.EL.A4KD.01	THCA	THCA_tumor_TCGA	tumor	8.3367
764	TCGA.EM.A3AR.01	THCA	THCA_tumor_TCGA	tumor	8.4304
765	TCGA.KS.A4I3.01	THCA	THCA_tumor_TCGA	tumor	8.259
766	TCGA.DJ.A3VG.01	THCA	THCA_tumor_TCGA	tumor	8.1044
767	TCGA.EL.A3CV.01	THCA	THCA_tumor_TCGA	tumor	9.0062
768	TCGA.EM.A3FO.01	THCA	THCA_tumor_TCGA	tumor	6.7105
769	TCGA.EM.A3O9.01	THCA	THCA_tumor_TCGA	tumor	7.1899
770	TCGA.EL.A3D1.01	THCA	THCA_tumor_TCGA	tumor	8.1199
771	TCGA.EM.A3AJ.01	THCA	THCA_tumor_TCGA	tumor	8.4261
772	TCGA.ET.A2MZ.01	THCA	THCA_tumor_TCGA	tumor	9.0642
773	TCGA.ET.A39O.01	THCA	THCA_tumor_TCGA	tumor	8.4469
774	TCGA.J8.A3O2.01	THCA	THCA_tumor_TCGA	tumor	8.6612
775	TCGA.J8.A3YH.01	THCA	THCA_tumor_TCGA	tumor	8.5626
776	TCGA.DJ.A3VL.01	THCA	THCA_tumor_TCGA	tumor	7.2217
777	TCGA.ET.A40Q.01	THCA	THCA_tumor_TCGA	tumor	8.0217
778	TCGA.J8.A3O0.01	THCA	THCA_tumor_TCGA	tumor	8.4125
779	TCGA.E3.A3DY.01	THCA	THCA_tumor_TCGA	tumor	8.3571
780	TCGA.IM.A4EB.01	THCA	THCA_tumor_TCGA	tumor	7.9767
781	TCGA.BJ.A0ZJ.01	THCA	THCA_tumor_TCGA	tumor	8.7392
782	TCGA.BJ.A45D.01	THCA	THCA_tumor_TCGA	tumor	8.2311
783	TCGA.EL.A3T8.01	THCA	THCA_tumor_TCGA	tumor	8.7429
784	TCGA.EM.A22Q.01	THCA	THCA_tumor_TCGA	tumor	5.6854
785	TCGA.EM.A3SY.01	THCA	THCA_tumor_TCGA	tumor	8.2374
786	TCGA.EL.A3ZT.01	THCA	THCA_tumor_TCGA	tumor	8.0902
787	TCGA.EM.A4FU.01	THCA	THCA_tumor_TCGA	tumor	8.0491
788	TCGA.MK.A4N6.01	THCA	THCA_tumor_TCGA	tumor	8.9185
789	TCGA.ET.A39M.01	THCA	THCA_tumor_TCGA	tumor	7.9693
790	TCGA.BJ.A45K.01	THCA	THCA_tumor_TCGA	tumor	8.6854
791	TCGA.EM.A2P0.01	THCA	THCA_tumor_TCGA	tumor	8.761
792	TCGA.EM.A2P1.01	THCA	THCA_tumor_TCGA	tumor	7.9094
793	TCGA.ET.A25M.01	THCA	THCA_tumor_TCGA	tumor	8.9122
794	TCGA.FE.A236.01	THCA	THCA_tumor_TCGA	tumor	8.4315
795	TCGA.CE.A485.01	THCA	THCA_tumor_TCGA	tumor	9.0661
796	TCGA.CE.A3MD.01	THCA	THCA_tumor_TCGA	tumor	8.3264
797	TCGA.EM.A1CU.01	THCA	THCA_tumor_TCGA	tumor	8.4668
798	TCGA.EM.A2CL.01	THCA	THCA_tumor_TCGA	tumor	7.9462
799	TCGA.BJ.A18Y.01	THCA	THCA_tumor_TCGA	tumor	8.5876
800	TCGA.FY.A3BL.01	THCA	THCA_tumor_TCGA	tumor	8.1457
801	TCGA.DE.A4M9.01	THCA	THCA_tumor_TCGA	tumor	8.1135
802	TCGA.EL.A3CY.01	THCA	THCA_tumor_TCGA	tumor	9.0745
803	TCGA.EM.A2CK.01	THCA	THCA_tumor_TCGA	tumor	8.2381
804	TCGA.EM.A4FR.01	THCA	THCA_tumor_TCGA	tumor	5.5519
805	TCGA.ET.A3BU.01	THCA	THCA_tumor_TCGA	tumor	8.7836
806	TCGA.DJ.A2PR.01	THCA	THCA_tumor_TCGA	tumor	8.5818
807	TCGA.ET.A2MX.01	THCA	THCA_tumor_TCGA	tumor	8.4918
808	TCGA.DJ.A2PQ.01	THCA	THCA_tumor_TCGA	tumor	8.2127
809	TCGA.H2.A2K9.01	THCA	THCA_tumor_TCGA	tumor	8.7129
810	TCGA.ET.A3BX.01	THCA	THCA_tumor_TCGA	tumor	8.7029
811	TCGA.DJ.A3VJ.01	THCA	THCA_tumor_TCGA	tumor	8.9717
812	TCGA.FY.A3ON.01	THCA	THCA_tumor_TCGA	tumor	8.49
813	TCGA.EL.A3ZP.01	THCA	THCA_tumor_TCGA	tumor	8.4499
814	TCGA.FE.A3PA.01	THCA	THCA_tumor_TCGA	tumor	7.0503
815	TCGA.EL.A3ZG.01	THCA	THCA_tumor_TCGA	tumor	8.8403
816	TCGA.IM.A3U2.01	THCA	THCA_tumor_TCGA	tumor	8.3485
817	TCGA.EL.A3CW.01	THCA	THCA_tumor_TCGA	tumor	8.3983
818	TCGA.EM.A3AQ.01	THCA	THCA_tumor_TCGA	tumor	8.2968
819	TCGA.EM.A3O3.01	THCA	THCA_tumor_TCGA	tumor	8.3162
820	TCGA.ET.A39I.01	THCA	THCA_tumor_TCGA	tumor	8.2831
821	TCGA.BJ.A28V.01	THCA	THCA_tumor_TCGA	tumor	8.5693
822	TCGA.DE.A4MB.01	THCA	THCA_tumor_TCGA	tumor	8.803
823	TCGA.EL.A3ZO.01	THCA	THCA_tumor_TCGA	tumor	8.6724
824	TCGA.EL.A3CR.01	THCA	THCA_tumor_TCGA	tumor	8.3265
825	TCGA.EL.A3CT.01	THCA	THCA_tumor_TCGA	tumor	8.1504
826	TCGA.EL.A3ZQ.01	THCA	THCA_tumor_TCGA	tumor	5.7002
827	TCGA.EM.A2CO.01	THCA	THCA_tumor_TCGA	tumor	7.7214
828	TCGA.DJ.A3V5.01	THCA	THCA_tumor_TCGA	tumor	8.3447
829	TCGA.E8.A418.01	THCA	THCA_tumor_TCGA	tumor	8.6121
830	TCGA.4C.A93U.01	THCA	THCA_tumor_TCGA	tumor	8.7386
831	TCGA.EM.A1YA.01	THCA	THCA_tumor_TCGA	tumor	7.8482
832	TCGA.EM.A1YB.01	THCA	THCA_tumor_TCGA	tumor	7.8414
833	TCGA.ET.A39P.01	THCA	THCA_tumor_TCGA	tumor	8.9071
834	TCGA.EL.A3GQ.01	THCA	THCA_tumor_TCGA	tumor	8.0709
835	TCGA.EL.A3GU.01	THCA	THCA_tumor_TCGA	tumor	8.5829
836	TCGA.ET.A2MY.01	THCA	THCA_tumor_TCGA	tumor	8.4619
837	TCGA.EM.A1YC.01	THCA	THCA_tumor_TCGA	tumor	7.8607
838	TCGA.EM.A3FP.01	THCA	THCA_tumor_TCGA	tumor	7.7376
839	TCGA.DJ.A2PN.01	THCA	THCA_tumor_TCGA	tumor	8.5974
840	TCGA.DJ.A2PT.01	THCA	THCA_tumor_TCGA	tumor	8.8053
841	TCGA.DJ.A2QC.01	THCA	THCA_tumor_TCGA	tumor	8.5863
842	TCGA.DJ.A3UZ.01	THCA	THCA_tumor_TCGA	tumor	8.4499
843	TCGA.EL.A3CL.01	THCA	THCA_tumor_TCGA	tumor	8.8172
844	TCGA.EL.A3CU.01	THCA	THCA_tumor_TCGA	tumor	8.7347
845	TCGA.BJ.A3PR.01	THCA	THCA_tumor_TCGA	tumor	9.1755
846	TCGA.EL.A3T9.01	THCA	THCA_tumor_TCGA	tumor	9.0931
847	TCGA.DJ.A3VM.01	THCA	THCA_tumor_TCGA	tumor	8.2832
848	TCGA.DJ.A4UL.01	THCA	THCA_tumor_TCGA	tumor	8.1792
849	TCGA.EL.A4K1.01	THCA	THCA_tumor_TCGA	tumor	7.1274
850	TCGA.EM.A22N.01	THCA	THCA_tumor_TCGA	tumor	7.8253
851	TCGA.ET.A3DV.01	THCA	THCA_tumor_TCGA	tumor	8.4264
852	TCGA.J8.A4HY.01	THCA	THCA_tumor_TCGA	tumor	8.5624
853	TCGA.BJ.A0ZA.01	THCA	THCA_tumor_TCGA	tumor	8.8569
854	TCGA.EM.A3AI.01	THCA	THCA_tumor_TCGA	tumor	8.5225
855	TCGA.EL.A3H1.01	THCA	THCA_tumor_TCGA	tumor	8.4139
856	TCGA.EL.A3MX.01	THCA	THCA_tumor_TCGA	tumor	6.2445
857	TCGA.FY.A3R9.01	THCA	THCA_tumor_TCGA	tumor	7.9008
858	TCGA.FY.A3W9.01	THCA	THCA_tumor_TCGA	tumor	8.6209
859	TCGA.DE.A0XZ.01	THCA	THCA_tumor_TCGA	tumor	8.9708
860	TCGA.DJ.A2Q9.01	THCA	THCA_tumor_TCGA	tumor	9.3718
861	TCGA.EL.A3GV.01	THCA	THCA_tumor_TCGA	tumor	8.7009
862	TCGA.BJ.A3F0.01	THCA	THCA_tumor_TCGA	tumor	8.5369
863	TCGA.EL.A3CM.01	THCA	THCA_tumor_TCGA	tumor	8.4632
864	TCGA.EM.A2OV.01	THCA	THCA_tumor_TCGA	tumor	7.2799
865	TCGA.EM.A4FV.01	THCA	THCA_tumor_TCGA	tumor	8.7728
866	TCGA.FY.A3I5.01	THCA	THCA_tumor_TCGA	tumor	8.1331
867	TCGA.FY.A3YR.01	THCA	THCA_tumor_TCGA	tumor	8.1259
868	TCGA.BJ.A0ZE.01	THCA	THCA_tumor_TCGA	tumor	7.7653
869	TCGA.DJ.A1QI.01	THCA	THCA_tumor_TCGA	tumor	8.7822
870	TCGA.EM.A3FL.01	THCA	THCA_tumor_TCGA	tumor	8.7996
871	TCGA.DJ.A1QE.01	THCA	THCA_tumor_TCGA	tumor	8.8653
872	TCGA.EL.A3CS.01	THCA	THCA_tumor_TCGA	tumor	8.0604
873	TCGA.EM.A2CM.01	THCA	THCA_tumor_TCGA	tumor	6.8958
874	TCGA.EM.A3AK.01	THCA	THCA_tumor_TCGA	tumor	8.7784
875	TCGA.EM.A3ST.01	THCA	THCA_tumor_TCGA	tumor	7.3203
876	TCGA.FY.A3R8.01	THCA	THCA_tumor_TCGA	tumor	8.8132
877	TCGA.FY.A4B4.01	THCA	THCA_tumor_TCGA	tumor	8.7336
878	TCGA.DE.A4M8.01	THCA	THCA_tumor_TCGA	tumor	8.1749
879	TCGA.DJ.A1QF.01	THCA	THCA_tumor_TCGA	tumor	8.7634
880	TCGA.DJ.A2Q3.01	THCA	THCA_tumor_TCGA	tumor	8.7284
881	TCGA.FE.A22Z.01	THCA	THCA_tumor_TCGA	tumor	8.4687
882	TCGA.FK.A3SD.01	THCA	THCA_tumor_TCGA	tumor	7.8414
883	TCGA.FY.A2QD.01	THCA	THCA_tumor_TCGA	tumor	8.7167
884	TCGA.FY.A3TY.01	THCA	THCA_tumor_TCGA	tumor	8.9181
885	TCGA.KS.A4I7.01	THCA	THCA_tumor_TCGA	tumor	8.5435
886	TCGA.DE.A0Y3.01	THCA	THCA_tumor_TCGA	tumor	8.5361
887	TCGA.DJ.A3V4.01	THCA	THCA_tumor_TCGA	tumor	8.4956
888	TCGA.DJ.A3VF.01	THCA	THCA_tumor_TCGA	tumor	8.5265
889	TCGA.ET.A3BT.01	THCA	THCA_tumor_TCGA	tumor	8.7259
890	TCGA.BJ.A45F.01	THCA	THCA_tumor_TCGA	tumor	7.3583
891	TCGA.EM.A4FM.01	THCA	THCA_tumor_TCGA	tumor	8.246
892	TCGA.J8.A4HW.01	THCA	THCA_tumor_TCGA	tumor	8.7591
893	TCGA.DE.A69K.01	THCA	THCA_tumor_TCGA	tumor	8.9321
894	TCGA.DJ.A1QH.01	THCA	THCA_tumor_TCGA	tumor	8.6735
895	TCGA.IM.A3ED.01	THCA	THCA_tumor_TCGA	tumor	8.5494
896	TCGA.L6.A4EU.01	THCA	THCA_tumor_TCGA	tumor	7.4717
897	TCGA.BJ.A0Z9.01	THCA	THCA_tumor_TCGA	tumor	8.7499
898	TCGA.DJ.A2Q0.01	THCA	THCA_tumor_TCGA	tumor	7.877
899	TCGA.DJ.A2Q2.01	THCA	THCA_tumor_TCGA	tumor	8.6845
900	TCGA.DJ.A3V3.01	THCA	THCA_tumor_TCGA	tumor	8.4995
901	TCGA.E8.A3X7.01	THCA	THCA_tumor_TCGA	tumor	8.056
902	TCGA.E8.A432.01	THCA	THCA_tumor_TCGA	tumor	9.6881
903	TCGA.E8.A437.01	THCA	THCA_tumor_TCGA	tumor	7.3257
904	TCGA.EL.A3H5.01	THCA	THCA_tumor_TCGA	tumor	7.2658
905	TCGA.FY.A3R6.01	THCA	THCA_tumor_TCGA	tumor	8.8116
906	TCGA.BJ.A291.01	THCA	THCA_tumor_TCGA	tumor	8.4425
907	TCGA.DJ.A2QA.01	THCA	THCA_tumor_TCGA	tumor	6.7649
908	TCGA.E8.A242.01	THCA	THCA_tumor_TCGA	tumor	8.3264
909	TCGA.E8.A434.01	THCA	THCA_tumor_TCGA	tumor	8.6982
910	TCGA.EM.A22J.01	THCA	THCA_tumor_TCGA	tumor	8.083
911	TCGA.ET.A25G.01	THCA	THCA_tumor_TCGA	tumor	8.9585
912	TCGA.DJ.A2PX.01	THCA	THCA_tumor_TCGA	tumor	8.6901
913	TCGA.E3.A3DZ.01	THCA	THCA_tumor_TCGA	tumor	8.2802
914	TCGA.EL.A3MW.01	THCA	THCA_tumor_TCGA	tumor	8.642
915	TCGA.EL.A3T2.01	THCA	THCA_tumor_TCGA	tumor	8.1391
916	TCGA.EL.A4JZ.01	THCA	THCA_tumor_TCGA	tumor	8.8273
917	TCGA.EM.A1CS.01	THCA	THCA_tumor_TCGA	tumor	9.0688
918	TCGA.EM.A3FR.01	THCA	THCA_tumor_TCGA	tumor	8.2728
919	TCGA.EM.A3OA.01	THCA	THCA_tumor_TCGA	tumor	8.3736
920	TCGA.ET.A39T.01	THCA	THCA_tumor_TCGA	tumor	8.663
921	TCGA.FY.A40L.01	THCA	THCA_tumor_TCGA	tumor	8.3867
922	TCGA.FY.A40N.01	THCA	THCA_tumor_TCGA	tumor	8.9884
923	TCGA.IM.A3U3.01	THCA	THCA_tumor_TCGA	tumor	8.914
924	TCGA.KS.A4ID.01	THCA	THCA_tumor_TCGA	tumor	7.6072
925	TCGA.BJ.A0ZF.01	THCA	THCA_tumor_TCGA	tumor	8.2201
926	TCGA.BJ.A192.01	THCA	THCA_tumor_TCGA	tumor	8.2479
927	TCGA.EL.A4K0.01	THCA	THCA_tumor_TCGA	tumor	8.7919
928	TCGA.EM.A3O6.01	THCA	THCA_tumor_TCGA	tumor	8.6908
929	TCGA.H2.A26U.01	THCA	THCA_tumor_TCGA	tumor	9.0958
930	TCGA.J8.A3YG.01	THCA	THCA_tumor_TCGA	tumor	8.4777
931	TCGA.DJ.A2PV.01	THCA	THCA_tumor_TCGA	tumor	8.9621
932	TCGA.DJ.A2QB.01	THCA	THCA_tumor_TCGA	tumor	8.0511
933	TCGA.E8.A436.01	THCA	THCA_tumor_TCGA	tumor	8.5651
934	TCGA.EL.A3N3.01	THCA	THCA_tumor_TCGA	tumor	8.4366
935	TCGA.EM.A1YD.01	THCA	THCA_tumor_TCGA	tumor	8.7272
936	TCGA.ET.A2N4.01	THCA	THCA_tumor_TCGA	tumor	8.292
937	TCGA.BJ.A0ZH.01	THCA	THCA_tumor_TCGA	tumor	8.5638
938	TCGA.DE.A4MA.01	THCA	THCA_tumor_TCGA	tumor	7.1311
939	TCGA.DJ.A13P.01	THCA	THCA_tumor_TCGA	tumor	8.7926
940	TCGA.DJ.A2PU.01	THCA	THCA_tumor_TCGA	tumor	8.9016
941	TCGA.DJ.A2Q7.01	THCA	THCA_tumor_TCGA	tumor	8.9114
942	TCGA.DJ.A3VI.01	THCA	THCA_tumor_TCGA	tumor	8.59
943	TCGA.E8.A2EA.01	THCA	THCA_tumor_TCGA	tumor	8.6787
944	TCGA.EM.A22I.01	THCA	THCA_tumor_TCGA	tumor	8.2098
945	TCGA.ET.A25L.01	THCA	THCA_tumor_TCGA	tumor	8.6962
946	TCGA.FY.A3WA.01	THCA	THCA_tumor_TCGA	tumor	8.7438
947	TCGA.J8.A3NZ.01	THCA	THCA_tumor_TCGA	tumor	8.8665
948	TCGA.BJ.A3PT.01	THCA	THCA_tumor_TCGA	tumor	8.6442
949	TCGA.BJ.A45I.01	THCA	THCA_tumor_TCGA	tumor	8.5523
950	TCGA.BJ.A4O9.01	THCA	THCA_tumor_TCGA	tumor	8.5547
951	TCGA.CE.A3ME.01	THCA	THCA_tumor_TCGA	tumor	8.5612
952	TCGA.DJ.A13X.01	THCA	THCA_tumor_TCGA	tumor	9.036
953	TCGA.DJ.A3UN.01	THCA	THCA_tumor_TCGA	tumor	8.4992
954	TCGA.DJ.A3UR.01	THCA	THCA_tumor_TCGA	tumor	8.4303
955	TCGA.E8.A416.01	THCA	THCA_tumor_TCGA	tumor	8.1738
956	TCGA.EL.A3D6.01	THCA	THCA_tumor_TCGA	tumor	7.8303
957	TCGA.EM.A2CS.01	THCA	THCA_tumor_TCGA	tumor	8.5731
958	TCGA.ET.A25R.01	THCA	THCA_tumor_TCGA	tumor	8.4555
959	TCGA.ET.A2N0.01	THCA	THCA_tumor_TCGA	tumor	7.1488
960	TCGA.ET.A4KN.01	THCA	THCA_tumor_TCGA	tumor	4.3031
961	TCGA.FY.A40M.01	THCA	THCA_tumor_TCGA	tumor	8.4303
962	TCGA.DJ.A3UW.01	THCA	THCA_tumor_TCGA	tumor	8.1518
963	TCGA.DJ.A3V9.01	THCA	THCA_tumor_TCGA	tumor	8.894
964	TCGA.E8.A44K.01	THCA	THCA_tumor_TCGA	tumor	8.4613
965	TCGA.EL.A3CP.01	THCA	THCA_tumor_TCGA	tumor	8.3904
966	TCGA.FK.A3SH.01	THCA	THCA_tumor_TCGA	tumor	7.4661
967	TCGA.FY.A3R7.01	THCA	THCA_tumor_TCGA	tumor	8.6321
968	TCGA.QD.A8IV.01	THCA	THCA_tumor_TCGA	tumor	8.3498
969	TCGA.BJ.A191.01	THCA	THCA_tumor_TCGA	tumor	7.9757
970	TCGA.DE.A3KN.01	THCA	THCA_tumor_TCGA	tumor	8.4878
971	TCGA.DJ.A3UU.01	THCA	THCA_tumor_TCGA	tumor	8.7123
972	TCGA.E3.A3E3.01	THCA	THCA_tumor_TCGA	tumor	8.5355
973	TCGA.EM.A2CJ.01	THCA	THCA_tumor_TCGA	tumor	8.4028
974	TCGA.EM.A4FN.01	THCA	THCA_tumor_TCGA	tumor	7.7481
975	TCGA.KS.A4I5.01	THCA	THCA_tumor_TCGA	tumor	8.3161
976	TCGA.L6.A4ET.01	THCA	THCA_tumor_TCGA	tumor	8.316
977	TCGA.BJ.A45G.01	THCA	THCA_tumor_TCGA	tumor	8.3852
978	TCGA.DJ.A4V4.01	THCA	THCA_tumor_TCGA	tumor	8.1671
979	TCGA.ET.A39K.01	THCA	THCA_tumor_TCGA	tumor	8.4512
980	TCGA.FY.A3NM.01	THCA	THCA_tumor_TCGA	tumor	8.9361
981	TCGA.FY.A3NN.01	THCA	THCA_tumor_TCGA	tumor	8.349
982	TCGA.EL.A3CN.01	THCA	THCA_tumor_TCGA	tumor	8.2113
983	TCGA.EL.A3T7.01	THCA	THCA_tumor_TCGA	tumor	8.557
984	TCGA.EL.A3TB.01	THCA	THCA_tumor_TCGA	tumor	8.5904
985	TCGA.EM.A1YE.01	THCA	THCA_tumor_TCGA	tumor	8.5829
986	TCGA.EM.A2CU.01	THCA	THCA_tumor_TCGA	tumor	8.8112
987	TCGA.EM.A2P3.01	THCA	THCA_tumor_TCGA	tumor	8.8444
988	TCGA.ET.A3BV.01	THCA	THCA_tumor_TCGA	tumor	9.5417
989	TCGA.J8.A3YD.01	THCA	THCA_tumor_TCGA	tumor	8.2044
990	TCGA.KS.A41I.01	THCA	THCA_tumor_TCGA	tumor	6.2013
991	TCGA.BJ.A28Z.01	THCA	THCA_tumor_TCGA	tumor	8.3863
992	TCGA.BJ.A45E.01	THCA	THCA_tumor_TCGA	tumor	7.7873
993	TCGA.DJ.A2PY.01	THCA	THCA_tumor_TCGA	tumor	8.5864
994	TCGA.DJ.A3UX.01	THCA	THCA_tumor_TCGA	tumor	8.7429
995	TCGA.E3.A3E1.01	THCA	THCA_tumor_TCGA	tumor	8.7394
996	TCGA.EL.A3H4.01	THCA	THCA_tumor_TCGA	tumor	8.1537
997	TCGA.EL.A3ZR.01	THCA	THCA_tumor_TCGA	tumor	8.0513
998	TCGA.EM.A22K.01	THCA	THCA_tumor_TCGA	tumor	8.5258
999	TCGA.EM.A2CR.01	THCA	THCA_tumor_TCGA	tumor	6.763
1000	TCGA.EM.A2OY.01	THCA	THCA_tumor_TCGA	tumor	7.5803
1001	TCGA.EM.A3O7.01	THCA	THCA_tumor_TCGA	tumor	8.7062
1002	TCGA.ET.A2N5.01	THCA	THCA_tumor_TCGA	tumor	8.1247
1003	TCGA.FY.A40K.01	THCA	THCA_tumor_TCGA	tumor	8.697
1004	TCGA.KS.A4I9.01	THCA	THCA_tumor_TCGA	tumor	8.044
1005	TCGA.DJ.A3UM.01	THCA	THCA_tumor_TCGA	tumor	8.6586
1006	TCGA.DJ.A3UQ.01	THCA	THCA_tumor_TCGA	tumor	9.1556
1007	TCGA.E8.A414.01	THCA	THCA_tumor_TCGA	tumor	9.0227
1008	TCGA.EL.A3T0.01	THCA	THCA_tumor_TCGA	tumor	8.793
1009	TCGA.EM.A3AL.01	THCA	THCA_tumor_TCGA	tumor	8.9262
1010	TCGA.ET.A4KQ.01	THCA	THCA_tumor_TCGA	tumor	8.4202
1011	TCGA.KS.A4IC.01	THCA	THCA_tumor_TCGA	tumor	8.4215
1012	TCGA.DE.A2OL.01	THCA	THCA_tumor_TCGA	tumor	8.6136
1013	TCGA.DJ.A2Q1.01	THCA	THCA_tumor_TCGA	tumor	8.1073
1014	TCGA.DJ.A3V2.01	THCA	THCA_tumor_TCGA	tumor	8.6633
1015	TCGA.DJ.A3V7.01	THCA	THCA_tumor_TCGA	tumor	8.4388
1016	TCGA.EL.A3D5.01	THCA	THCA_tumor_TCGA	tumor	8.504
1017	TCGA.ET.A3BO.01	THCA	THCA_tumor_TCGA	tumor	8.7388
1018	TCGA.FE.A232.01	THCA	THCA_tumor_TCGA	tumor	8.7467
1019	TCGA.DE.A4MC.01	THCA	THCA_tumor_TCGA	tumor	8.3789
1020	TCGA.DJ.A3UT.01	THCA	THCA_tumor_TCGA	tumor	8.1103
1021	TCGA.EL.A4K2.01	THCA	THCA_tumor_TCGA	tumor	8.4785
1022	TCGA.EM.A3SU.01	THCA	THCA_tumor_TCGA	tumor	8.0933
1023	TCGA.ET.A3DP.01	THCA	THCA_tumor_TCGA	tumor	8.7579
1024	TCGA.ET.A3DQ.01	THCA	THCA_tumor_TCGA	tumor	8.3985
1025	TCGA.FK.A3S3.01	THCA	THCA_tumor_TCGA	tumor	8.5982
1026	TCGA.BJ.A2N9.01	THCA	THCA_tumor_TCGA	tumor	8.4645
1027	TCGA.DJ.A1QN.01	THCA	THCA_tumor_TCGA	tumor	8.3778
1028	TCGA.EL.A3ZH.01	THCA	THCA_tumor_TCGA	tumor	8.3666
1029	TCGA.EM.A3FN.01	THCA	THCA_tumor_TCGA	tumor	6.1365
1030	TCGA.EM.A3SZ.01	THCA	THCA_tumor_TCGA	tumor	8.3888
1031	TCGA.EM.A4FQ.01	THCA	THCA_tumor_TCGA	tumor	8.158
1032	TCGA.ET.A3DR.01	THCA	THCA_tumor_TCGA	tumor	8.1579
1033	TCGA.IM.A41Y.01	THCA	THCA_tumor_TCGA	tumor	8.117
1034	TCGA.CE.A481.01	THCA	THCA_tumor_TCGA	tumor	9.0566
1035	TCGA.EL.A3GX.01	THCA	THCA_tumor_TCGA	tumor	8.7657
1036	TCGA.EL.A3ZK.01	THCA	THCA_tumor_TCGA	tumor	8.0979
1037	TCGA.EL.A4JV.01	THCA	THCA_tumor_TCGA	tumor	8.2396
1038	TCGA.H2.A3RH.01	THCA	THCA_tumor_TCGA	tumor	8.5554
1039	TCGA.KS.A4IB.01	THCA	THCA_tumor_TCGA	tumor	8.3047
1040	TCGA.L6.A4EP.01	THCA	THCA_tumor_TCGA	tumor	7.4717
1041	TCGA.MK.A4N9.01	THCA	THCA_tumor_TCGA	tumor	8.2634
1042	TCGA.DJ.A2PS.01	THCA	THCA_tumor_TCGA	tumor	8.3179
1043	TCGA.EL.A3GY.01	THCA	THCA_tumor_TCGA	tumor	8.8058
1044	TCGA.EM.A2CQ.01	THCA	THCA_tumor_TCGA	tumor	8.3891
1045	TCGA.EM.A4FF.01	THCA	THCA_tumor_TCGA	tumor	8.2726
1046	TCGA.ET.A25J.01	THCA	THCA_tumor_TCGA	tumor	8.7017
1047	TCGA.H2.A422.01	THCA	THCA_tumor_TCGA	tumor	8.3666
1048	TCGA.BJ.A45J.01	THCA	THCA_tumor_TCGA	tumor	8.8202
1049	TCGA.DJ.A3VA.01	THCA	THCA_tumor_TCGA	tumor	8.5931
1050	TCGA.E8.A415.01	THCA	THCA_tumor_TCGA	tumor	8.7405
1051	TCGA.EM.A1CW.01	THCA	THCA_tumor_TCGA	tumor	8.0644
1052	TCGA.IM.A420.01	THCA	THCA_tumor_TCGA	tumor	8.4566
1053	TCGA.KS.A41L.01	THCA	THCA_tumor_TCGA	tumor	6.3842
1054	TCGA.BJ.A28R.01	THCA	THCA_tumor_TCGA	tumor	8.8445
1055	TCGA.DJ.A2Q6.01	THCA	THCA_tumor_TCGA	tumor	8.737
1056	TCGA.DJ.A3UP.01	THCA	THCA_tumor_TCGA	tumor	8.2652
1057	TCGA.DJ.A4V2.01	THCA	THCA_tumor_TCGA	tumor	8.4721
1058	TCGA.E8.A413.01	THCA	THCA_tumor_TCGA	tumor	8.9613
1059	TCGA.E8.A417.01	THCA	THCA_tumor_TCGA	tumor	8.3979
1060	TCGA.EL.A3T1.01	THCA	THCA_tumor_TCGA	tumor	8.8374
1061	TCGA.EL.A4JW.01	THCA	THCA_tumor_TCGA	tumor	8.8789
1062	TCGA.CE.A484.01	THCA	THCA_tumor_TCGA	tumor	6.8798
1063	TCGA.DJ.A13T.01	THCA	THCA_tumor_TCGA	tumor	8.7952
1064	TCGA.DJ.A3US.01	THCA	THCA_tumor_TCGA	tumor	8.7529
1065	TCGA.EL.A3CZ.01	THCA	THCA_tumor_TCGA	tumor	8.0352
1066	TCGA.EL.A3GS.01	THCA	THCA_tumor_TCGA	tumor	8.4996
1067	TCGA.EL.A3GW.01	THCA	THCA_tumor_TCGA	tumor	8.8244
1068	TCGA.EM.A2OW.01	THCA	THCA_tumor_TCGA	tumor	7.8054
1069	TCGA.ET.A25I.01	THCA	THCA_tumor_TCGA	tumor	8.2171
1070	TCGA.FE.A3PC.01	THCA	THCA_tumor_TCGA	tumor	6.7506
1071	TCGA.IM.A41Z.01	THCA	THCA_tumor_TCGA	tumor	8.5961
1072	TCGA.KS.A41F.01	THCA	THCA_tumor_TCGA	tumor	4.3227
1073	TCGA.KS.A4I1.01	THCA	THCA_tumor_TCGA	tumor	6.6577
1074	TCGA.DE.A7U5.01	THCA	THCA_tumor_TCGA	tumor	8.5213
1075	TCGA.DJ.A4UR.01	THCA	THCA_tumor_TCGA	tumor	6.6534
1076	TCGA.DJ.A4V0.01	THCA	THCA_tumor_TCGA	tumor	8.6079
1077	TCGA.EL.A3H7.01	THCA	THCA_tumor_TCGA	tumor	8.7414
1078	TCGA.EL.A4KH.01	THCA	THCA_tumor_TCGA	tumor	7.7493
1079	TCGA.EM.A3AN.01	THCA	THCA_tumor_TCGA	tumor	8.5832
1080	TCGA.ET.A25K.01	THCA	THCA_tumor_TCGA	tumor	8.8472
1081	TCGA.FE.A238.01	THCA	THCA_tumor_TCGA	tumor	9.0348
1082	TCGA.DJ.A3UK.01	THCA	THCA_tumor_TCGA	tumor	8.7638
1083	TCGA.EL.A3H8.01	THCA	THCA_tumor_TCGA	tumor	8.5734
1084	TCGA.EL.A4KG.01	THCA	THCA_tumor_TCGA	tumor	8.6216
1085	TCGA.ET.A25O.01	THCA	THCA_tumor_TCGA	tumor	8.4473
1086	TCGA.ET.A39N.01	THCA	THCA_tumor_TCGA	tumor	8.7037
1087	TCGA.BJ.A28T.01	THCA	THCA_tumor_TCGA	tumor	8.5519
1088	TCGA.CE.A483.01	THCA	THCA_tumor_TCGA	tumor	8.6207
1089	TCGA.DE.A69J.01	THCA	THCA_tumor_TCGA	tumor	8.9325
1090	TCGA.DJ.A4UW.01	THCA	THCA_tumor_TCGA	tumor	8.735
1091	TCGA.E3.A3E0.01	THCA	THCA_tumor_TCGA	tumor	8.7081
1092	TCGA.E3.A3E2.01	THCA	THCA_tumor_TCGA	tumor	8.8895
1093	TCGA.EL.A3GZ.01	THCA	THCA_tumor_TCGA	tumor	8.6392
1094	TCGA.EL.A3T6.01	THCA	THCA_tumor_TCGA	tumor	8.4215
1095	TCGA.EL.A3ZL.01	THCA	THCA_tumor_TCGA	tumor	7.3807
1096	TCGA.ET.A2N3.01	THCA	THCA_tumor_TCGA	tumor	7.5074
1097	TCGA.ET.A3BP.01	THCA	THCA_tumor_TCGA	tumor	8.6522
1098	TCGA.FY.A3I4.01	THCA	THCA_tumor_TCGA	tumor	8.7093
1099	TCGA.H2.A421.01	THCA	THCA_tumor_TCGA	tumor	8.0939
1100	TCGA.BJ.A0Z3.01	THCA	THCA_tumor_TCGA	tumor	8.8115
1101	TCGA.EL.A4K4.01	THCA	THCA_tumor_TCGA	tumor	8.5549
1102	TCGA.EM.A22L.01	THCA	THCA_tumor_TCGA	tumor	8.5608
1103	TCGA.EM.A3O8.01	THCA	THCA_tumor_TCGA	tumor	8.1882
1104	TCGA.EM.A3OB.01	THCA	THCA_tumor_TCGA	tumor	8.0142
1105	TCGA.EM.A4FK.01	THCA	THCA_tumor_TCGA	tumor	8.9256
1106	TCGA.ET.A3BN.01	THCA	THCA_tumor_TCGA	tumor	8.4124
1107	TCGA.ET.A3DO.01	THCA	THCA_tumor_TCGA	tumor	8.5834
1108	TCGA.ET.A3DS.01	THCA	THCA_tumor_TCGA	tumor	9.0526
1109	TCGA.FE.A3PB.01	THCA	THCA_tumor_TCGA	tumor	8.4407
1110	TCGA.GE.A2C6.01	THCA	THCA_tumor_TCGA	tumor	8.7545
1111	TCGA.J8.A3O1.01	THCA	THCA_tumor_TCGA	tumor	8.4137
1112	TCGA.BJ.A28W.01	THCA	THCA_tumor_TCGA	tumor	8.0717
1113	TCGA.BJ.A28X.01	THCA	THCA_tumor_TCGA	tumor	8.7916
1114	TCGA.DJ.A3UY.01	THCA	THCA_tumor_TCGA	tumor	8.9883
1115	TCGA.DJ.A3VD.01	THCA	THCA_tumor_TCGA	tumor	9.1127
1116	TCGA.DJ.A4UT.01	THCA	THCA_tumor_TCGA	tumor	8.7649
1117	TCGA.EM.A1CV.01	THCA	THCA_tumor_TCGA	tumor	8.6207
1118	TCGA.ET.A40P.01	THCA	THCA_tumor_TCGA	tumor	8.1322
1119	TCGA.IM.A3EB.01	THCA	THCA_tumor_TCGA	tumor	8.3922
1120	TCGA.EL.A3GO.01	THCA	THCA_tumor_TCGA	tumor	8.6679
1121	TCGA.EL.A3GR.01	THCA	THCA_tumor_TCGA	tumor	8.6262
1122	TCGA.EL.A4JX.01	THCA	THCA_tumor_TCGA	tumor	7.8018
1123	TCGA.EM.A3AP.01	THCA	THCA_tumor_TCGA	tumor	8.5199
1124	TCGA.FK.A3SE.01	THCA	THCA_tumor_TCGA	tumor	8.8605
1125	TCGA.J8.A3YE.01	THCA	THCA_tumor_TCGA	tumor	8.7211
1126	TCGA.BJ.A2N7.01	THCA	THCA_tumor_TCGA	tumor	8.1274
1127	TCGA.BJ.A2N8.01	THCA	THCA_tumor_TCGA	tumor	8.4123
1128	TCGA.CE.A13K.01	THCA	THCA_tumor_TCGA	tumor	8.895
1129	TCGA.DE.A0Y2.01	THCA	THCA_tumor_TCGA	tumor	8.8449
1130	TCGA.DO.A1K0.01	THCA	THCA_tumor_TCGA	tumor	8.744
1131	TCGA.E8.A419.01	THCA	THCA_tumor_TCGA	tumor	8.3908
1132	TCGA.EM.A3FK.01	THCA	THCA_tumor_TCGA	tumor	8.7141
1133	TCGA.ET.A3BW.01	THCA	THCA_tumor_TCGA	tumor	8.5544
1134	TCGA.FE.A230.01	THCA	THCA_tumor_TCGA	tumor	8.0503
1135	TCGA.BJ.A2P4.01	THCA	THCA_tumor_TCGA	tumor	7.9578
1136	TCGA.H2.A3RI.01	THCA	THCA_tumor_TCGA	tumor	8.7158
1137	TCGA.CE.A27D.01	THCA	THCA_tumor_TCGA	tumor	8.8304
1138	TCGA.DJ.A13M.01	THCA	THCA_tumor_TCGA	tumor	8.3193
1139	TCGA.DJ.A3V8.01	THCA	THCA_tumor_TCGA	tumor	8.4486
1140	TCGA.EL.A3ZN.01	THCA	THCA_tumor_TCGA	tumor	8.1718
1141	TCGA.EM.A3SX.01	THCA	THCA_tumor_TCGA	tumor	8.4372
1142	TCGA.ET.A25N.01	THCA	THCA_tumor_TCGA	tumor	8.6385
1143	TCGA.FK.A3SB.01	THCA	THCA_tumor_TCGA	tumor	8.9926
1144	TCGA.KS.A41J.01	THCA	THCA_tumor_TCGA	tumor	8.25
1145	TCGA.CE.A482.01	THCA	THCA_tumor_TCGA	tumor	8.7608
1146	TCGA.ET.A39S.01	THCA	THCA_tumor_TCGA	tumor	8.3992
1147	TCGA.ET.A3BQ.01	THCA	THCA_tumor_TCGA	tumor	8.745
1148	TCGA.FE.A23A.01	THCA	THCA_tumor_TCGA	tumor	8.0816
1149	TCGA.EM.A2CP.01	THCA	THCA_tumor_TCGA	tumor	8.3436
1150	TCGA.EM.A4G1.01	THCA	THCA_tumor_TCGA	tumor	8.4174
1151	TCGA.ET.A40T.01	THCA	THCA_tumor_TCGA	tumor	8.7942
1152	TCGA.FE.A234.01	THCA	THCA_tumor_TCGA	tumor	8.708
1153	TCGA.FE.A235.01	THCA	THCA_tumor_TCGA	tumor	9.1039
1154	TCGA.E8.A433.01	THCA	THCA_tumor_TCGA	tumor	7.9943
1155	TCGA.EL.A3N2.01	THCA	THCA_tumor_TCGA	tumor	8.0523
1156	TCGA.EM.A3FJ.01	THCA	THCA_tumor_TCGA	tumor	8.4019
1157	TCGA.ET.A25P.01	THCA	THCA_tumor_TCGA	tumor	8.9996
1158	TCGA.ET.A39R.01	THCA	THCA_tumor_TCGA	tumor	8.8332
1159	TCGA.ET.A40R.01	THCA	THCA_tumor_TCGA	tumor	8.6546
1160	TCGA.DO.A1JZ.01	THCA	THCA_tumor_TCGA	tumor	8.6497
1161	TCGA.E8.A438.01	THCA	THCA_tumor_TCGA	tumor	7.8179
1162	TCGA.E8.A44M.01	THCA	THCA_tumor_TCGA	tumor	8.6652
1163	TCGA.ET.A39J.01	THCA	THCA_tumor_TCGA	tumor	9.0994
1164	TCGA.ET.A3DT.01	THCA	THCA_tumor_TCGA	tumor	8.2226
1165	TCGA.EL.A3CX.01	THCA	THCA_tumor_TCGA	tumor	8.8516
1166	TCGA.EL.A3ZS.01	THCA	THCA_tumor_TCGA	tumor	8.693
1167	TCGA.DJ.A13V.01	THCA	THCA_tumor_TCGA	tumor	8.5209
1168	TCGA.ET.A3DU.01	THCA	THCA_tumor_TCGA	tumor	8.2938
1169	TCGA.FK.A3SG.01	THCA	THCA_tumor_TCGA	tumor	8.6786
1170	TCGA.FY.A3RA.01	THCA	THCA_tumor_TCGA	tumor	8.7014
1171	TCGA.DJ.A1QD.01	THCA	THCA_tumor_TCGA	tumor	8.2199
1172	TCGA.EM.A2CT.01	THCA	THCA_tumor_TCGA	tumor	8.5179
1173	TCGA.ET.A39L.01	THCA	THCA_tumor_TCGA	tumor	8.8384
1174	TCGA.MK.A4N7.01	THCA	THCA_tumor_TCGA	tumor	8.5427
1175	TCGA.DJ.A13S.01	THCA	THCA_tumor_TCGA	tumor	8.0574
1176	TCGA.EL.A3H3.01	THCA	THCA_tumor_TCGA	tumor	7.6424
1177	TCGA.EM.A3FQ.01	THCA	THCA_tumor_TCGA	tumor	8.6536
1178	TCGA.FE.A237.01	THCA	THCA_tumor_TCGA	tumor	8.9345
1179	TCGA.DJ.A3UV.01	THCA	THCA_tumor_TCGA	tumor	8.7005
1180	TCGA.E8.A2JQ.01	THCA	THCA_tumor_TCGA	tumor	8.3646
1181	TCGA.FE.A233.01	THCA	THCA_tumor_TCGA	tumor	8.816
1182	TCGA.FE.A3PD.01	THCA	THCA_tumor_TCGA	tumor	8.7357
1183	TCGA.DJ.A4UP.01	THCA	THCA_tumor_TCGA	tumor	8.8029
1184	TCGA.XM.A8RI.01	THYM	THYM_tumor_TCGA	tumor	9.2585
1185	TCGA.XU.A92Z.01	THYM	THYM_tumor_TCGA	tumor	9.8092
1186	TCGA.XM.AAZ2.01	THYM	THYM_tumor_TCGA	tumor	9.2411
1187	TCGA.ZB.A96H.01	THYM	THYM_tumor_TCGA	tumor	8.8928
1188	TCGA.ZB.A96P.01	THYM	THYM_tumor_TCGA	tumor	11.6041
1189	TCGA.3Q.A9WF.01	THYM	THYM_tumor_TCGA	tumor	10.7087
1190	TCGA.ZB.A964.01	THYM	THYM_tumor_TCGA	tumor	8.5183
1191	TCGA.YT.A95H.01	THYM	THYM_tumor_TCGA	tumor	11.1826
1192	TCGA.ZB.A961.01	THYM	THYM_tumor_TCGA	tumor	8.1008
1193	TCGA.ZB.A96K.01	THYM	THYM_tumor_TCGA	tumor	10.1887
1194	TCGA.4V.A9QI.01	THYM	THYM_tumor_TCGA	tumor	7.971
1195	TCGA.X7.A8DJ.01	THYM	THYM_tumor_TCGA	tumor	11.1908
1196	TCGA.5V.A9RR.01	THYM	THYM_tumor_TCGA	tumor	6.471
1197	TCGA.XH.A853.01	THYM	THYM_tumor_TCGA	tumor	11.1779
1198	TCGA.XM.A8RC.01	THYM	THYM_tumor_TCGA	tumor	11.0314
1199	TCGA.XM.A8RG.01	THYM	THYM_tumor_TCGA	tumor	8.8138
1200	TCGA.XU.A92U.01	THYM	THYM_tumor_TCGA	tumor	11.0095
1201	TCGA.3G.AB0Q.01	THYM	THYM_tumor_TCGA	tumor	9.0255
1202	TCGA.4V.A9QJ.01	THYM	THYM_tumor_TCGA	tumor	10.8308
1203	TCGA.XM.AAZ3.01	THYM	THYM_tumor_TCGA	tumor	9.1622
1204	TCGA.ZB.A962.01	THYM	THYM_tumor_TCGA	tumor	9.4426
1205	TCGA.3S.A8YW.01	THYM	THYM_tumor_TCGA	tumor	10.1741
1206	TCGA.XU.A92O.01	THYM	THYM_tumor_TCGA	tumor	9.6459
1207	TCGA.XU.AAXZ.01	THYM	THYM_tumor_TCGA	tumor	4.9764
1208	TCGA.ZC.AAA7.01	THYM	THYM_tumor_TCGA	tumor	8.9249
1209	TCGA.4V.A9QW.01	THYM	THYM_tumor_TCGA	tumor	8.2791
1210	TCGA.5U.AB0E.01	THYM	THYM_tumor_TCGA	tumor	8.3111
1211	TCGA.XU.A92W.01	THYM	THYM_tumor_TCGA	tumor	10.9952
1212	TCGA.ZL.A9V6.01	THYM	THYM_tumor_TCGA	tumor	8.9272
1213	TCGA.ZB.A96E.01	THYM	THYM_tumor_TCGA	tumor	10.4204
1214	TCGA.ZB.A96G.01	THYM	THYM_tumor_TCGA	tumor	10.355
1215	TCGA.5K.AAAP.01	THYM	THYM_tumor_TCGA	tumor	10.0612
1216	TCGA.X7.A8D8.01	THYM	THYM_tumor_TCGA	tumor	10.135
1217	TCGA.ZB.A96A.01	THYM	THYM_tumor_TCGA	tumor	9.8656
1218	TCGA.4X.A9FA.01	THYM	THYM_tumor_TCGA	tumor	8.4447
1219	TCGA.YT.A95E.01	THYM	THYM_tumor_TCGA	tumor	9.5567
1220	TCGA.ZC.AAAH.01	THYM	THYM_tumor_TCGA	tumor	8.2955
1221	TCGA.X7.A8M1.01	THYM	THYM_tumor_TCGA	tumor	10.4302
1222	TCGA.ZB.A96B.01	THYM	THYM_tumor_TCGA	tumor	10.6552
1223	TCGA.XU.A92Q.01	THYM	THYM_tumor_TCGA	tumor	8.5658
1224	TCGA.ZB.A96Q.01	THYM	THYM_tumor_TCGA	tumor	11.0166
1225	TCGA.3G.AB0O.01	THYM	THYM_tumor_TCGA	tumor	11.2111
1226	TCGA.X7.A8DG.01	THYM	THYM_tumor_TCGA	tumor	10.3474
1227	TCGA.ZB.A963.01	THYM	THYM_tumor_TCGA	tumor	10.5714
1228	TCGA.3G.AB0T.01	THYM	THYM_tumor_TCGA	tumor	8.966
1229	TCGA.X7.A8M8.01	THYM	THYM_tumor_TCGA	tumor	11.0576
1230	TCGA.4X.A9FB.01	THYM	THYM_tumor_TCGA	tumor	11.0069
1231	TCGA.XM.A8RL.01	THYM	THYM_tumor_TCGA	tumor	11.4837
1232	TCGA.ZB.A96V.01	THYM	THYM_tumor_TCGA	tumor	9.7527
1233	TCGA.X7.A8M6.01	THYM	THYM_tumor_TCGA	tumor	7.7528
1234	TCGA.XU.A930.01	THYM	THYM_tumor_TCGA	tumor	9.2317
1235	TCGA.XU.AAXY.01	THYM	THYM_tumor_TCGA	tumor	9.1221
1236	TCGA.XM.AAZ1.01	THYM	THYM_tumor_TCGA	tumor	10.9544
1237	TCGA.X7.A8M4.01	THYM	THYM_tumor_TCGA	tumor	11.2535
1238	TCGA.X7.A8DF.01	THYM	THYM_tumor_TCGA	tumor	10.3923
1239	TCGA.4V.A9QM.01	THYM	THYM_tumor_TCGA	tumor	10.5377
1240	TCGA.ZB.A96F.01	THYM	THYM_tumor_TCGA	tumor	10.282
1241	TCGA.ZC.AAAA.01	THYM	THYM_tumor_TCGA	tumor	10.235
1242	TCGA.ZB.A96R.01	THYM	THYM_tumor_TCGA	tumor	11.0598
1243	TCGA.XU.A932.01	THYM	THYM_tumor_TCGA	tumor	10.6388
1244	TCGA.X7.A8M7.01	THYM	THYM_tumor_TCGA	tumor	8.1073
1245	TCGA.XU.A92X.01	THYM	THYM_tumor_TCGA	tumor	8.4554
1246	TCGA.XM.A8RF.01	THYM	THYM_tumor_TCGA	tumor	8.6938
1247	TCGA.XU.A92T.01	THYM	THYM_tumor_TCGA	tumor	8.7449
1248	TCGA.4V.A9QT.01	THYM	THYM_tumor_TCGA	tumor	11.3077
1249	TCGA.ZB.A966.01	THYM	THYM_tumor_TCGA	tumor	8.7979
1250	TCGA.4V.A9QX.01	THYM	THYM_tumor_TCGA	tumor	10.1409
1251	TCGA.ZB.A96C.01	THYM	THYM_tumor_TCGA	tumor	9.6143
1252	TCGA.3G.AB19.01	THYM	THYM_tumor_TCGA	tumor	9.1603
1253	TCGA.4V.A9QU.01	THYM	THYM_tumor_TCGA	tumor	9.44
1254	TCGA.ZB.A965.01	THYM	THYM_tumor_TCGA	tumor	9.2988
1255	TCGA.ZC.AAAF.01	THYM	THYM_tumor_TCGA	tumor	10.4647
1256	TCGA.ZT.A8OM.01	THYM	THYM_tumor_TCGA	tumor	6.6333
1257	TCGA.XU.A92V.01	THYM	THYM_tumor_TCGA	tumor	10.012
1258	TCGA.ZB.A969.01	THYM	THYM_tumor_TCGA	tumor	9.472
1259	TCGA.5U.AB0D.01	THYM	THYM_tumor_TCGA	tumor	5.5904
1260	TCGA.X7.A8DB.01	THYM	THYM_tumor_TCGA	tumor	10.9017
1261	TCGA.XM.A8R9.01	THYM	THYM_tumor_TCGA	tumor	8.6692
1262	TCGA.XU.A92Y.01	THYM	THYM_tumor_TCGA	tumor	10.9709
1263	TCGA.ZB.A96I.01	THYM	THYM_tumor_TCGA	tumor	8.8761
1264	TCGA.ZB.A96L.01	THYM	THYM_tumor_TCGA	tumor	9.6645
1265	TCGA.XM.A8RD.01	THYM	THYM_tumor_TCGA	tumor	10.6688
1266	TCGA.XM.A8RB.01	THYM	THYM_tumor_TCGA	tumor	11.2542
1267	TCGA.XM.A8R8.01	THYM	THYM_tumor_TCGA	tumor	8.1606
1268	TCGA.X7.A8M5.01	THYM	THYM_tumor_TCGA	tumor	7.9386
1269	TCGA.XU.A936.01	THYM	THYM_tumor_TCGA	tumor	9.4133
1270	TCGA.X7.A8M3.01	THYM	THYM_tumor_TCGA	tumor	8.5664
1271	TCGA.XU.AAY0.01	THYM	THYM_tumor_TCGA	tumor	8.7641
1272	TCGA.X7.A8M0.01	THYM	THYM_tumor_TCGA	tumor	9.1131
1273	TCGA.XU.A931.01	THYM	THYM_tumor_TCGA	tumor	7.314
1274	TCGA.YT.A95G.01	THYM	THYM_tumor_TCGA	tumor	10.671
1275	TCGA.XM.A8RH.01	THYM	THYM_tumor_TCGA	tumor	11.5723
1276	TCGA.4V.A9QL.01	THYM	THYM_tumor_TCGA	tumor	10.2141
1277	TCGA.5U.AB0F.01	THYM	THYM_tumor_TCGA	tumor	6.7148
1278	TCGA.4X.A9F9.01	THYM	THYM_tumor_TCGA	tumor	8.7792
1279	TCGA.ZB.A96M.01	THYM	THYM_tumor_TCGA	tumor	10.4797
1280	TCGA.3S.AAYX.01	THYM	THYM_tumor_TCGA	tumor	11.2524
1281	TCGA.YT.A95F.01	THYM	THYM_tumor_TCGA	tumor	10.7555
1282	TCGA.X7.A8DD.01	THYM	THYM_tumor_TCGA	tumor	8.7712
1283	TCGA.XM.A8RE.01	THYM	THYM_tumor_TCGA	tumor	11.2644
1284	TCGA.ZB.A96O.01	THYM	THYM_tumor_TCGA	tumor	10.6402
1285	TCGA.4V.A9QS.01	THYM	THYM_tumor_TCGA	tumor	10.6566
1286	TCGA.5G.A9ZZ.01	THYM	THYM_tumor_TCGA	tumor	9.1527
1287	TCGA.XU.A933.01	THYM	THYM_tumor_TCGA	tumor	9.07
1288	TCGA.ZB.A96D.01	THYM	THYM_tumor_TCGA	tumor	10.8363
1289	TCGA.4V.A9QR.01	THYM	THYM_tumor_TCGA	tumor	7.074
1290	TCGA.XU.AAY1.01	THYM	THYM_tumor_TCGA	tumor	9.9645
1291	TCGA.4X.A9FC.01	THYM	THYM_tumor_TCGA	tumor	10.9495
1292	TCGA.YT.A95D.01	THYM	THYM_tumor_TCGA	tumor	9.8644
1293	TCGA.X7.A8D6.01	THYM	THYM_tumor_TCGA	tumor	11.4471
1294	TCGA.X7.A8D7.01	THYM	THYM_tumor_TCGA	tumor	11.4916
1295	TCGA.XU.AAXV.01	THYM	THYM_tumor_TCGA	tumor	10.4171
1296	TCGA.XU.AAXX.01	THYM	THYM_tumor_TCGA	tumor	10.6939
1297	TCGA.4X.A9FD.01	THYM	THYM_tumor_TCGA	tumor	9.7818
1298	TCGA.4V.A9QN.01	THYM	THYM_tumor_TCGA	tumor	8.772
1299	TCGA.XU.AAXW.01	THYM	THYM_tumor_TCGA	tumor	10.5152
1300	TCGA.X7.A8DE.01	THYM	THYM_tumor_TCGA	tumor	10.9619
1301	TCGA.3T.AA9L.01	THYM	THYM_tumor_TCGA	tumor	8.7386
1302	TCGA.X7.A8D9.01	THYM	THYM_tumor_TCGA	tumor	10.7385
1303	TCGA.XY.A8S2.01	TGCT	TGCT_tumor_TCGA	tumor	10.7436
1304	TCGA.YU.A94I.01	TGCT	TGCT_tumor_TCGA	tumor	10.4685
1305	TCGA.2G.AAG3.01	TGCT	TGCT_tumor_TCGA	tumor	10.2169
1306	TCGA.XE.AANV.01	TGCT	TGCT_tumor_TCGA	tumor	10.6789
1307	TCGA.2G.AAGM.01	TGCT	TGCT_tumor_TCGA	tumor	11.4213
1308	TCGA.XE.AAOF.01	TGCT	TGCT_tumor_TCGA	tumor	10.2747
1309	TCGA.ZM.AA0H.01	TGCT	TGCT_tumor_TCGA	tumor	6.2784
1310	TCGA.2X.A9D5.01	TGCT	TGCT_tumor_TCGA	tumor	10.9549
1311	TCGA.2G.AAHA.01	TGCT	TGCT_tumor_TCGA	tumor	10.3865
1312	TCGA.XE.AAO6.01	TGCT	TGCT_tumor_TCGA	tumor	7.5398
1313	TCGA.2G.AAH8.01	TGCT	TGCT_tumor_TCGA	tumor	10.9003
1314	TCGA.YU.A90W.01	TGCT	TGCT_tumor_TCGA	tumor	10.8026
1315	TCGA.ZM.AA06.01	TGCT	TGCT_tumor_TCGA	tumor	6.7526
1316	TCGA.2G.AALP.01	TGCT	TGCT_tumor_TCGA	tumor	10.4971
1317	TCGA.2X.A9D6.01	TGCT	TGCT_tumor_TCGA	tumor	10.1988
1318	TCGA.2G.AAFI.01	TGCT	TGCT_tumor_TCGA	tumor	11.1847
1319	TCGA.2G.AAGN.01	TGCT	TGCT_tumor_TCGA	tumor	11.4129
1320	TCGA.2G.AAGO.01	TGCT	TGCT_tumor_TCGA	tumor	10.3768
1321	TCGA.XE.AAO4.01	TGCT	TGCT_tumor_TCGA	tumor	9.6908
1322	TCGA.2G.AAGS.01	TGCT	TGCT_tumor_TCGA	tumor	10.5549
1323	TCGA.VF.A8AE.01	TGCT	TGCT_tumor_TCGA	tumor	9.3749
1324	TCGA.XE.AANJ.01	TGCT	TGCT_tumor_TCGA	tumor	10.0966
1325	TCGA.XE.AAOD.01	TGCT	TGCT_tumor_TCGA	tumor	9.9586
1326	TCGA.ZM.AA0E.01	TGCT	TGCT_tumor_TCGA	tumor	6.6992
1327	TCGA.2G.AAEX.01	TGCT	TGCT_tumor_TCGA	tumor	10.4276
1328	TCGA.2G.AAFH.01	TGCT	TGCT_tumor_TCGA	tumor	10.5788
1329	TCGA.2G.AAGA.01	TGCT	TGCT_tumor_TCGA	tumor	10.5564
1330	TCGA.2G.AAGW.01	TGCT	TGCT_tumor_TCGA	tumor	10.3593
1331	TCGA.SB.A76C.01	TGCT	TGCT_tumor_TCGA	tumor	10.2252
1332	TCGA.WZ.A8D5.01	TGCT	TGCT_tumor_TCGA	tumor	10.4622
1333	TCGA.XE.AAOL.01	TGCT	TGCT_tumor_TCGA	tumor	7.3044
1334	TCGA.2G.AAFE.01	TGCT	TGCT_tumor_TCGA	tumor	10.8859
1335	TCGA.S6.A8JW.01	TGCT	TGCT_tumor_TCGA	tumor	10.6724
1336	TCGA.XE.AANI.01	TGCT	TGCT_tumor_TCGA	tumor	10.3448
1337	TCGA.XY.A9T9.01	TGCT	TGCT_tumor_TCGA	tumor	10.5227
1338	TCGA.2G.AAG5.01	TGCT	TGCT_tumor_TCGA	tumor	10.0703
1339	TCGA.VF.A8AD.01	TGCT	TGCT_tumor_TCGA	tumor	10.2815
1340	TCGA.ZM.AA05.01	TGCT	TGCT_tumor_TCGA	tumor	6.8043
1341	TCGA.2G.AAFL.01	TGCT	TGCT_tumor_TCGA	tumor	9.7336
1342	TCGA.XE.A9SE.01	TGCT	TGCT_tumor_TCGA	tumor	11.1887
1343	TCGA.XY.A89B.01	TGCT	TGCT_tumor_TCGA	tumor	9.9872
1344	TCGA.ZM.AA0F.01	TGCT	TGCT_tumor_TCGA	tumor	6.7486
1345	TCGA.2G.AAH4.01	TGCT	TGCT_tumor_TCGA	tumor	10.7993
1346	TCGA.4K.AA1G.01	TGCT	TGCT_tumor_TCGA	tumor	11.3233
1347	TCGA.YU.A912.01	TGCT	TGCT_tumor_TCGA	tumor	11.018
1348	TCGA.ZM.AA0D.01	TGCT	TGCT_tumor_TCGA	tumor	7.0632
1349	TCGA.2G.AAF8.01	TGCT	TGCT_tumor_TCGA	tumor	10.5338
1350	TCGA.2G.AAFO.01	TGCT	TGCT_tumor_TCGA	tumor	9.5204
1351	TCGA.2G.AAG7.01	TGCT	TGCT_tumor_TCGA	tumor	10.7298
1352	TCGA.2G.AAGI.01	TGCT	TGCT_tumor_TCGA	tumor	10.4594
1353	TCGA.2G.AAGP.01	TGCT	TGCT_tumor_TCGA	tumor	10.2834
1354	TCGA.2G.AAHC.01	TGCT	TGCT_tumor_TCGA	tumor	10.259
1355	TCGA.X3.A8G4.01	TGCT	TGCT_tumor_TCGA	tumor	10.8464
1356	TCGA.XE.AAO3.01	TGCT	TGCT_tumor_TCGA	tumor	10.7452
1357	TCGA.2G.AAFZ.01	TGCT	TGCT_tumor_TCGA	tumor	10.7892
1358	TCGA.2G.AAHN.01	TGCT	TGCT_tumor_TCGA	tumor	10.5021
1359	TCGA.2G.AAHT.01	TGCT	TGCT_tumor_TCGA	tumor	11.0786
1360	TCGA.2G.AAL7.01	TGCT	TGCT_tumor_TCGA	tumor	10.584
1361	TCGA.ZM.AA0B.01	TGCT	TGCT_tumor_TCGA	tumor	6.9015
1362	TCGA.2G.AAEW.01	TGCT	TGCT_tumor_TCGA	tumor	10.6235
1363	TCGA.2G.AAFM.01	TGCT	TGCT_tumor_TCGA	tumor	8.8903
1364	TCGA.2G.AAFV.01	TGCT	TGCT_tumor_TCGA	tumor	10.9767
1365	TCGA.2G.AAHP.01	TGCT	TGCT_tumor_TCGA	tumor	10.3198
1366	TCGA.2G.AAL5.01	TGCT	TGCT_tumor_TCGA	tumor	11.3352
1367	TCGA.4K.AAAL.01	TGCT	TGCT_tumor_TCGA	tumor	10.4104
1368	TCGA.VF.A8A9.01	TGCT	TGCT_tumor_TCGA	tumor	10.1709
1369	TCGA.VF.A8AB.01	TGCT	TGCT_tumor_TCGA	tumor	10.2782
1370	TCGA.XE.AAOC.01	TGCT	TGCT_tumor_TCGA	tumor	9.6643
1371	TCGA.2G.AAF4.01	TGCT	TGCT_tumor_TCGA	tumor	10.6288
1372	TCGA.2G.AAFG.01	TGCT	TGCT_tumor_TCGA	tumor	10.5321
1373	TCGA.2G.AAGT.01	TGCT	TGCT_tumor_TCGA	tumor	10.3098
1374	TCGA.2G.AAH0.01	TGCT	TGCT_tumor_TCGA	tumor	10.9733
1375	TCGA.SN.A84W.01	TGCT	TGCT_tumor_TCGA	tumor	10.5894
1376	TCGA.SO.A8JP.01	TGCT	TGCT_tumor_TCGA	tumor	10.6023
1377	TCGA.VF.A8AC.01	TGCT	TGCT_tumor_TCGA	tumor	10.2457
1378	TCGA.XE.A8H5.01	TGCT	TGCT_tumor_TCGA	tumor	10.9236
1379	TCGA.YU.AA61.01	TGCT	TGCT_tumor_TCGA	tumor	10.2764
1380	TCGA.2G.AAF1.01	TGCT	TGCT_tumor_TCGA	tumor	10.7389
1381	TCGA.2G.AAF6.01	TGCT	TGCT_tumor_TCGA	tumor	10.2445
1382	TCGA.2G.AAGC.01	TGCT	TGCT_tumor_TCGA	tumor	10.6579
1383	TCGA.2G.AAGF.01	TGCT	TGCT_tumor_TCGA	tumor	9.9731
1384	TCGA.2G.AAGJ.01	TGCT	TGCT_tumor_TCGA	tumor	10.6184
1385	TCGA.2G.AAGY.01	TGCT	TGCT_tumor_TCGA	tumor	11.1655
1386	TCGA.WZ.A7V4.01	TGCT	TGCT_tumor_TCGA	tumor	10.4043
1387	TCGA.YU.A94D.01	TGCT	TGCT_tumor_TCGA	tumor	10.0283
1388	TCGA.2G.AAGZ.01	TGCT	TGCT_tumor_TCGA	tumor	9.6673
1389	TCGA.S6.A8JX.01	TGCT	TGCT_tumor_TCGA	tumor	10.4221
1390	TCGA.S6.A8JY.01	TGCT	TGCT_tumor_TCGA	tumor	10.24
1391	TCGA.WZ.A7V5.01	TGCT	TGCT_tumor_TCGA	tumor	11.0922
1392	TCGA.XE.AAOB.01	TGCT	TGCT_tumor_TCGA	tumor	9.6005
1393	TCGA.YU.AA4L.01	TGCT	TGCT_tumor_TCGA	tumor	10.1447
1394	TCGA.2G.AAFN.01	TGCT	TGCT_tumor_TCGA	tumor	9.9664
1395	TCGA.2G.AAHL.01	TGCT	TGCT_tumor_TCGA	tumor	9.9373
1396	TCGA.2G.AAKL.01	TGCT	TGCT_tumor_TCGA	tumor	10.7002
1397	TCGA.4K.AA1H.01	TGCT	TGCT_tumor_TCGA	tumor	9.7465
1398	TCGA.4K.AA1I.01	TGCT	TGCT_tumor_TCGA	tumor	10.1906
1399	TCGA.SN.A6IS.01	TGCT	TGCT_tumor_TCGA	tumor	10.4239
1400	TCGA.W4.A7U2.01	TGCT	TGCT_tumor_TCGA	tumor	10.6266
1401	TCGA.W4.A7U3.01	TGCT	TGCT_tumor_TCGA	tumor	10.5969
1402	TCGA.YU.A90S.01	TGCT	TGCT_tumor_TCGA	tumor	9.3442
1403	TCGA.2G.AAG9.01	TGCT	TGCT_tumor_TCGA	tumor	10.5886
1404	TCGA.2G.AAHG.01	TGCT	TGCT_tumor_TCGA	tumor	10.645
1405	TCGA.YU.A90P.01	TGCT	TGCT_tumor_TCGA	tumor	10.5606
1406	TCGA.2G.AAFY.01	TGCT	TGCT_tumor_TCGA	tumor	10.3505
1407	TCGA.2G.AAG6.01	TGCT	TGCT_tumor_TCGA	tumor	10.0826
1408	TCGA.XE.A8H1.01	TGCT	TGCT_tumor_TCGA	tumor	11.0992
1409	TCGA.XE.AAOJ.01	TGCT	TGCT_tumor_TCGA	tumor	10.1042
1410	TCGA.XY.A8S3.01	TGCT	TGCT_tumor_TCGA	tumor	10.6783
1411	TCGA.2G.AAFJ.01	TGCT	TGCT_tumor_TCGA	tumor	10.6948
1412	TCGA.2G.AAG0.01	TGCT	TGCT_tumor_TCGA	tumor	10.944
1413	TCGA.2G.AAGV.01	TGCT	TGCT_tumor_TCGA	tumor	9.1961
1414	TCGA.W4.A7U4.01	TGCT	TGCT_tumor_TCGA	tumor	10.5967
1415	TCGA.XE.A8H4.01	TGCT	TGCT_tumor_TCGA	tumor	10.2227
1416	TCGA.XE.AANR.01	TGCT	TGCT_tumor_TCGA	tumor	10.2217
1417	TCGA.YU.A90Y.01	TGCT	TGCT_tumor_TCGA	tumor	11.0043
1418	TCGA.2G.AAGX.01	TGCT	TGCT_tumor_TCGA	tumor	10.4921
1419	TCGA.2G.AAKG.01	TGCT	TGCT_tumor_TCGA	tumor	10.1262
1420	TCGA.SB.A6J6.01	TGCT	TGCT_tumor_TCGA	tumor	10.6062
1421	TCGA.2G.AAG8.01	TGCT	TGCT_tumor_TCGA	tumor	10.5955
1422	TCGA.2G.AAGE.01	TGCT	TGCT_tumor_TCGA	tumor	10.7924
1423	TCGA.SN.A84X.01	TGCT	TGCT_tumor_TCGA	tumor	9.5757
1424	TCGA.YU.A90Q.01	TGCT	TGCT_tumor_TCGA	tumor	10.7309
1425	TCGA.2G.AAGG.01	TGCT	TGCT_tumor_TCGA	tumor	10.0456
1426	TCGA.2G.AAGK.01	TGCT	TGCT_tumor_TCGA	tumor	10.7029
1427	TCGA.2G.AAH2.01	TGCT	TGCT_tumor_TCGA	tumor	10.4521
1428	TCGA.2G.AAH3.01	TGCT	TGCT_tumor_TCGA	tumor	11.1293
1429	TCGA.WZ.A7V3.01	TGCT	TGCT_tumor_TCGA	tumor	10.4692
1430	TCGA.2G.AAKH.01	TGCT	TGCT_tumor_TCGA	tumor	10.7871
1431	TCGA.2G.AAKD.01	TGCT	TGCT_tumor_TCGA	tumor	10.3067
1432	TCGA.SN.A84Y.01	TGCT	TGCT_tumor_TCGA	tumor	10.651
1433	TCGA.VF.A8A8.01	TGCT	TGCT_tumor_TCGA	tumor	10.1548
1434	TCGA.2G.AAKM.01	TGCT	TGCT_tumor_TCGA	tumor	10.6894
1435	TCGA.2G.AAKO.01	TGCT	TGCT_tumor_TCGA	tumor	10.4094
1436	TCGA.2G.AALF.01	TGCT	TGCT_tumor_TCGA	tumor	9.167
1437	TCGA.2G.AALG.01	TGCT	TGCT_tumor_TCGA	tumor	9.3597
1438	TCGA.2G.AALN.01	TGCT	TGCT_tumor_TCGA	tumor	10.1087
1439	TCGA.2G.AALO.01	TGCT	TGCT_tumor_TCGA	tumor	9.7732
1440	TCGA.2G.AALQ.01	TGCT	TGCT_tumor_TCGA	tumor	10.8716
1441	TCGA.2G.AALR.01	TGCT	TGCT_tumor_TCGA	tumor	10.8312
1442	TCGA.2G.AALS.01	TGCT	TGCT_tumor_TCGA	tumor	9.967
1443	TCGA.2G.AALT.01	TGCT	TGCT_tumor_TCGA	tumor	9.7022
1444	TCGA.2G.AALW.01	TGCT	TGCT_tumor_TCGA	tumor	10.1217
1445	TCGA.2G.AALX.01	TGCT	TGCT_tumor_TCGA	tumor	10.0674
1446	TCGA.2G.AALY.01	TGCT	TGCT_tumor_TCGA	tumor	10.4617
1447	TCGA.2G.AALZ.01	TGCT	TGCT_tumor_TCGA	tumor	10.4921
1448	TCGA.2G.AAM2.01	TGCT	TGCT_tumor_TCGA	tumor	10.1888
1449	TCGA.2G.AAM3.01	TGCT	TGCT_tumor_TCGA	tumor	9.3751
1450	TCGA.2G.AAM4.01	TGCT	TGCT_tumor_TCGA	tumor	10.0881
1451	TCGA.CD.5804.01	STAD	STAD_tumor_TCGA	tumor	9.2662
1452	TCGA.CG.4306.01	STAD	STAD_tumor_TCGA	tumor	10.1519
1453	TCGA.F1.6177.01	STAD	STAD_tumor_TCGA	tumor	10.7933
1454	TCGA.VQ.A923.01	STAD	STAD_tumor_TCGA	tumor	9.8551
1455	TCGA.BR.4366.01	STAD	STAD_tumor_TCGA	tumor	9.3554
1456	TCGA.CG.5716.01	STAD	STAD_tumor_TCGA	tumor	10.1073
1457	TCGA.CG.4442.01	STAD	STAD_tumor_TCGA	tumor	9.9591
1458	TCGA.CG.4304.01	STAD	STAD_tumor_TCGA	tumor	8.9742
1459	TCGA.IN.A6RL.01	STAD	STAD_tumor_TCGA	tumor	9.2119
1460	TCGA.IN.A6RR.01	STAD	STAD_tumor_TCGA	tumor	9.2607
1461	TCGA.CG.4437.01	STAD	STAD_tumor_TCGA	tumor	10.7861
1462	TCGA.CG.4441.01	STAD	STAD_tumor_TCGA	tumor	10.2053
1463	TCGA.CG.5723.01	STAD	STAD_tumor_TCGA	tumor	10.1507
1464	TCGA.CD.5798.01	STAD	STAD_tumor_TCGA	tumor	9.8583
1465	TCGA.RD.A7C1.01	STAD	STAD_tumor_TCGA	tumor	10.6244
1466	TCGA.BR.7703.01	STAD	STAD_tumor_TCGA	tumor	9.121
1467	TCGA.CG.4449.01	STAD	STAD_tumor_TCGA	tumor	10.3491
1468	TCGA.VQ.A927.01	STAD	STAD_tumor_TCGA	tumor	9.0473
1469	TCGA.BR.4256.01	STAD	STAD_tumor_TCGA	tumor	10.5216
1470	TCGA.D7.5578.01	STAD	STAD_tumor_TCGA	tumor	10.7115
1471	TCGA.IN.8462.01	STAD	STAD_tumor_TCGA	tumor	8.7169
1472	TCGA.BR.8591.01	STAD	STAD_tumor_TCGA	tumor	9.7835
1473	TCGA.F1.6874.01	STAD	STAD_tumor_TCGA	tumor	9.6283
1474	TCGA.F1.6875.01	STAD	STAD_tumor_TCGA	tumor	9.4154
1475	TCGA.FP.8099.01	STAD	STAD_tumor_TCGA	tumor	9.4382
1476	TCGA.VQ.A8E3.01	STAD	STAD_tumor_TCGA	tumor	9.6198
1477	TCGA.BR.4367.01	STAD	STAD_tumor_TCGA	tumor	9.8291
1478	TCGA.KB.A93J.01	STAD	STAD_tumor_TCGA	tumor	9.0776
1479	TCGA.MX.A5UG.01	STAD	STAD_tumor_TCGA	tumor	9.1707
1480	TCGA.RD.A8N5.01	STAD	STAD_tumor_TCGA	tumor	9.3444
1481	TCGA.VQ.A8PE.01	STAD	STAD_tumor_TCGA	tumor	10.3911
1482	TCGA.VQ.A91U.01	STAD	STAD_tumor_TCGA	tumor	9.4469
1483	TCGA.BR.A4CS.01	STAD	STAD_tumor_TCGA	tumor	8.5797
1484	TCGA.D7.6822.01	STAD	STAD_tumor_TCGA	tumor	10.1488
1485	TCGA.FP.7735.01	STAD	STAD_tumor_TCGA	tumor	8.9122
1486	TCGA.FP.7916.01	STAD	STAD_tumor_TCGA	tumor	9.5779
1487	TCGA.FP.7998.01	STAD	STAD_tumor_TCGA	tumor	9.7086
1488	TCGA.FP.A9TM.01	STAD	STAD_tumor_TCGA	tumor	9.626
1489	TCGA.HU.A4H8.01	STAD	STAD_tumor_TCGA	tumor	10.1456
1490	TCGA.BR.8678.01	STAD	STAD_tumor_TCGA	tumor	10.3939
1491	TCGA.CD.A4MG.01	STAD	STAD_tumor_TCGA	tumor	9.6265
1492	TCGA.CG.4444.01	STAD	STAD_tumor_TCGA	tumor	9.9873
1493	TCGA.CG.4475.01	STAD	STAD_tumor_TCGA	tumor	9.7309
1494	TCGA.HU.8249.01	STAD	STAD_tumor_TCGA	tumor	10.2739
1495	TCGA.IN.A6RS.01	STAD	STAD_tumor_TCGA	tumor	9.3773
1496	TCGA.VQ.A8PF.01	STAD	STAD_tumor_TCGA	tumor	10.0708
1497	TCGA.VQ.A8PP.01	STAD	STAD_tumor_TCGA	tumor	10.8045
1498	TCGA.BR.4369.01	STAD	STAD_tumor_TCGA	tumor	9.4164
1499	TCGA.BR.6707.01	STAD	STAD_tumor_TCGA	tumor	9.5988
1500	TCGA.BR.8683.01	STAD	STAD_tumor_TCGA	tumor	9.3771
1501	TCGA.D7.6518.01	STAD	STAD_tumor_TCGA	tumor	9.5526
1502	TCGA.D7.8575.01	STAD	STAD_tumor_TCGA	tumor	9.0019
1503	TCGA.HU.8610.01	STAD	STAD_tumor_TCGA	tumor	8.9867
1504	TCGA.HU.A4GH.01	STAD	STAD_tumor_TCGA	tumor	9.0099
1505	TCGA.VQ.AA6J.01	STAD	STAD_tumor_TCGA	tumor	9.8312
1506	TCGA.B7.A5TJ.01	STAD	STAD_tumor_TCGA	tumor	8.8152
1507	TCGA.BR.7851.01	STAD	STAD_tumor_TCGA	tumor	10.3337
1508	TCGA.BR.7901.01	STAD	STAD_tumor_TCGA	tumor	9.479
1509	TCGA.CD.8536.01	STAD	STAD_tumor_TCGA	tumor	10.2045
1510	TCGA.HU.A4G6.01	STAD	STAD_tumor_TCGA	tumor	9.8234
1511	TCGA.HU.A4GC.01	STAD	STAD_tumor_TCGA	tumor	9.288
1512	TCGA.IP.7968.01	STAD	STAD_tumor_TCGA	tumor	9.7709
1513	TCGA.VQ.A8PO.01	STAD	STAD_tumor_TCGA	tumor	10.0602
1514	TCGA.VQ.A91X.01	STAD	STAD_tumor_TCGA	tumor	9.8552
1515	TCGA.VQ.A94O.01	STAD	STAD_tumor_TCGA	tumor	9.7956
1516	TCGA.CG.5726.01	STAD	STAD_tumor_TCGA	tumor	10.8022
1517	TCGA.D7.A4YU.01	STAD	STAD_tumor_TCGA	tumor	10.1833
1518	TCGA.HU.A4GU.01	STAD	STAD_tumor_TCGA	tumor	10.1652
1519	TCGA.HU.A4HD.01	STAD	STAD_tumor_TCGA	tumor	9.2257
1520	TCGA.VQ.A94T.01	STAD	STAD_tumor_TCGA	tumor	10.8573
1521	TCGA.BR.4191.01	STAD	STAD_tumor_TCGA	tumor	9.563
1522	TCGA.BR.8059.01	STAD	STAD_tumor_TCGA	tumor	9.4974
1523	TCGA.BR.A4PF.01	STAD	STAD_tumor_TCGA	tumor	9.5742
1524	TCGA.CG.5725.01	STAD	STAD_tumor_TCGA	tumor	10.3639
1525	TCGA.D7.8574.01	STAD	STAD_tumor_TCGA	tumor	8.6536
1526	TCGA.D7.8578.01	STAD	STAD_tumor_TCGA	tumor	9.4887
1527	TCGA.HU.A4H0.01	STAD	STAD_tumor_TCGA	tumor	10.8628
1528	TCGA.RD.A8MW.01	STAD	STAD_tumor_TCGA	tumor	9.0166
1529	TCGA.VQ.A8P3.01	STAD	STAD_tumor_TCGA	tumor	9.5087
1530	TCGA.CG.5720.01	STAD	STAD_tumor_TCGA	tumor	10.1721
1531	TCGA.HU.A4GQ.01	STAD	STAD_tumor_TCGA	tumor	9.5488
1532	TCGA.HU.A4H5.01	STAD	STAD_tumor_TCGA	tumor	9.1392
1533	TCGA.R5.A805.01	STAD	STAD_tumor_TCGA	tumor	9.1442
1534	TCGA.ZA.A8F6.01	STAD	STAD_tumor_TCGA	tumor	9.1829
1535	TCGA.3M.AB46.01	STAD	STAD_tumor_TCGA	tumor	8.6005
1536	TCGA.BR.6801.01	STAD	STAD_tumor_TCGA	tumor	8.9783
1537	TCGA.BR.A44U.01	STAD	STAD_tumor_TCGA	tumor	8.4769
1538	TCGA.BR.A4J2.01	STAD	STAD_tumor_TCGA	tumor	9.4955
1539	TCGA.CG.4469.01	STAD	STAD_tumor_TCGA	tumor	9.4617
1540	TCGA.EQ.A4SO.01	STAD	STAD_tumor_TCGA	tumor	9.6836
1541	TCGA.F1.A448.01	STAD	STAD_tumor_TCGA	tumor	9.3121
1542	TCGA.HU.8608.01	STAD	STAD_tumor_TCGA	tumor	10.1167
1543	TCGA.IN.A6RO.01	STAD	STAD_tumor_TCGA	tumor	10.6138
1544	TCGA.RD.A8N1.01	STAD	STAD_tumor_TCGA	tumor	9.2432
1545	TCGA.VQ.A8DZ.01	STAD	STAD_tumor_TCGA	tumor	9.6391
1546	TCGA.VQ.A91D.01	STAD	STAD_tumor_TCGA	tumor	9.8299
1547	TCGA.VQ.A922.01	STAD	STAD_tumor_TCGA	tumor	10.2374
1548	TCGA.VQ.A94U.01	STAD	STAD_tumor_TCGA	tumor	9.5206
1549	TCGA.BR.6457.01	STAD	STAD_tumor_TCGA	tumor	9.7529
1550	TCGA.BR.7197.01	STAD	STAD_tumor_TCGA	tumor	8.7842
1551	TCGA.BR.8384.01	STAD	STAD_tumor_TCGA	tumor	8.9345
1552	TCGA.BR.8686.01	STAD	STAD_tumor_TCGA	tumor	9.6182
1553	TCGA.CD.5801.01	STAD	STAD_tumor_TCGA	tumor	9.6919
1554	TCGA.CG.4305.01	STAD	STAD_tumor_TCGA	tumor	9.7421
1555	TCGA.CG.4476.01	STAD	STAD_tumor_TCGA	tumor	9.2804
1556	TCGA.FP.7829.01	STAD	STAD_tumor_TCGA	tumor	10.6957
1557	TCGA.HU.A4GF.01	STAD	STAD_tumor_TCGA	tumor	9.4842
1558	TCGA.IN.A7NU.01	STAD	STAD_tumor_TCGA	tumor	9.3173
1559	TCGA.VQ.A8PD.01	STAD	STAD_tumor_TCGA	tumor	9.1459
1560	TCGA.VQ.A91K.01	STAD	STAD_tumor_TCGA	tumor	10.0506
1561	TCGA.VQ.A924.01	STAD	STAD_tumor_TCGA	tumor	10.5244
1562	TCGA.CD.A486.01	STAD	STAD_tumor_TCGA	tumor	8.7291
1563	TCGA.CG.4443.01	STAD	STAD_tumor_TCGA	tumor	8.8011
1564	TCGA.CG.5734.01	STAD	STAD_tumor_TCGA	tumor	9.2592
1565	TCGA.F1.A72C.01	STAD	STAD_tumor_TCGA	tumor	9.8774
1566	TCGA.FP.8631.01	STAD	STAD_tumor_TCGA	tumor	9.1161
1567	TCGA.FP.A4BF.01	STAD	STAD_tumor_TCGA	tumor	9.0962
1568	TCGA.HU.A4HB.01	STAD	STAD_tumor_TCGA	tumor	9.0019
1569	TCGA.IN.8663.01	STAD	STAD_tumor_TCGA	tumor	9.8663
1570	TCGA.KB.A93G.01	STAD	STAD_tumor_TCGA	tumor	9.8714
1571	TCGA.VQ.A8E0.01	STAD	STAD_tumor_TCGA	tumor	9.7887
1572	TCGA.VQ.A8P2.01	STAD	STAD_tumor_TCGA	tumor	10.3769
1573	TCGA.VQ.AA64.01	STAD	STAD_tumor_TCGA	tumor	9.5917
1574	TCGA.VQ.AA6G.01	STAD	STAD_tumor_TCGA	tumor	9.5525
1575	TCGA.VQ.AA6I.01	STAD	STAD_tumor_TCGA	tumor	10.0726
1576	TCGA.BR.6565.01	STAD	STAD_tumor_TCGA	tumor	10.1159
1577	TCGA.VQ.A8P5.01	STAD	STAD_tumor_TCGA	tumor	10.3569
1578	TCGA.VQ.A91A.01	STAD	STAD_tumor_TCGA	tumor	10.289
1579	TCGA.VQ.A91Y.01	STAD	STAD_tumor_TCGA	tumor	9.4588
1580	TCGA.VQ.A92D.01	STAD	STAD_tumor_TCGA	tumor	9.6152
1581	TCGA.CG.5732.01	STAD	STAD_tumor_TCGA	tumor	9.1165
1582	TCGA.D7.A6EZ.01	STAD	STAD_tumor_TCGA	tumor	10.9394
1583	TCGA.HU.8243.01	STAD	STAD_tumor_TCGA	tumor	10.0503
1584	TCGA.MX.A663.01	STAD	STAD_tumor_TCGA	tumor	9.7562
1585	TCGA.RD.A7BT.01	STAD	STAD_tumor_TCGA	tumor	9.8991
1586	TCGA.VQ.A925.01	STAD	STAD_tumor_TCGA	tumor	10.2331
1587	TCGA.BR.4294.01	STAD	STAD_tumor_TCGA	tumor	7.705
1588	TCGA.BR.6802.01	STAD	STAD_tumor_TCGA	tumor	10.2529
1589	TCGA.BR.7715.01	STAD	STAD_tumor_TCGA	tumor	9.7525
1590	TCGA.BR.8362.01	STAD	STAD_tumor_TCGA	tumor	10.0475
1591	TCGA.BR.A4QM.01	STAD	STAD_tumor_TCGA	tumor	7.2433
1592	TCGA.CD.8529.01	STAD	STAD_tumor_TCGA	tumor	9.6299
1593	TCGA.D7.6521.01	STAD	STAD_tumor_TCGA	tumor	9.4192
1594	TCGA.VQ.A8PC.01	STAD	STAD_tumor_TCGA	tumor	9.2092
1595	TCGA.BR.7196.01	STAD	STAD_tumor_TCGA	tumor	10.1338
1596	TCGA.D7.6820.01	STAD	STAD_tumor_TCGA	tumor	9.9753
1597	TCGA.IN.A6RJ.01	STAD	STAD_tumor_TCGA	tumor	8.8583
1598	TCGA.BR.6706.01	STAD	STAD_tumor_TCGA	tumor	9.3687
1599	TCGA.BR.7717.01	STAD	STAD_tumor_TCGA	tumor	9.1492
1600	TCGA.BR.8372.01	STAD	STAD_tumor_TCGA	tumor	10.5742
1601	TCGA.BR.A4J1.01	STAD	STAD_tumor_TCGA	tumor	10.2447
1602	TCGA.D7.6817.01	STAD	STAD_tumor_TCGA	tumor	9.4864
1603	TCGA.D7.A4YX.01	STAD	STAD_tumor_TCGA	tumor	10.1143
1604	TCGA.IN.AB1V.01	STAD	STAD_tumor_TCGA	tumor	8.633
1605	TCGA.VQ.A8DU.01	STAD	STAD_tumor_TCGA	tumor	8.8775
1606	TCGA.VQ.A91S.01	STAD	STAD_tumor_TCGA	tumor	9.7814
1607	TCGA.VQ.A94R.01	STAD	STAD_tumor_TCGA	tumor	9.9668
1608	TCGA.B7.5818.01	STAD	STAD_tumor_TCGA	tumor	10.4586
1609	TCGA.BR.7722.01	STAD	STAD_tumor_TCGA	tumor	8.7708
1610	TCGA.BR.8371.01	STAD	STAD_tumor_TCGA	tumor	8.4425
1611	TCGA.BR.8590.01	STAD	STAD_tumor_TCGA	tumor	9.6403
1612	TCGA.CD.A4MI.01	STAD	STAD_tumor_TCGA	tumor	8.9111
1613	TCGA.D7.6527.01	STAD	STAD_tumor_TCGA	tumor	9.8198
1614	TCGA.D7.A6F2.01	STAD	STAD_tumor_TCGA	tumor	8.8445
1615	TCGA.FP.8211.01	STAD	STAD_tumor_TCGA	tumor	8.8223
1616	TCGA.VQ.A8PH.01	STAD	STAD_tumor_TCGA	tumor	9.55
1617	TCGA.BR.8291.01	STAD	STAD_tumor_TCGA	tumor	9.4048
1618	TCGA.BR.8484.01	STAD	STAD_tumor_TCGA	tumor	9.3736
1619	TCGA.D7.A4YY.01	STAD	STAD_tumor_TCGA	tumor	9.064
1620	TCGA.HU.A4GN.01	STAD	STAD_tumor_TCGA	tumor	10.2515
1621	TCGA.MX.A666.01	STAD	STAD_tumor_TCGA	tumor	9.884
1622	TCGA.VQ.A91Q.01	STAD	STAD_tumor_TCGA	tumor	9.0379
1623	TCGA.B7.A5TN.01	STAD	STAD_tumor_TCGA	tumor	9.243
1624	TCGA.BR.6563.01	STAD	STAD_tumor_TCGA	tumor	8.7388
1625	TCGA.BR.7958.01	STAD	STAD_tumor_TCGA	tumor	10.0384
1626	TCGA.CD.5813.01	STAD	STAD_tumor_TCGA	tumor	10.1212
1627	TCGA.CD.A4MJ.01	STAD	STAD_tumor_TCGA	tumor	10.4317
1628	TCGA.FP.A8CX.01	STAD	STAD_tumor_TCGA	tumor	10.0464
1629	TCGA.BR.6455.01	STAD	STAD_tumor_TCGA	tumor	11.0985
1630	TCGA.BR.7723.01	STAD	STAD_tumor_TCGA	tumor	10.9384
1631	TCGA.BR.7959.01	STAD	STAD_tumor_TCGA	tumor	9.4866
1632	TCGA.BR.8483.01	STAD	STAD_tumor_TCGA	tumor	8.4932
1633	TCGA.BR.8676.01	STAD	STAD_tumor_TCGA	tumor	8.9441
1634	TCGA.CD.8535.01	STAD	STAD_tumor_TCGA	tumor	10.3652
1635	TCGA.CG.5724.01	STAD	STAD_tumor_TCGA	tumor	11.0162
1636	TCGA.IN.7808.01	STAD	STAD_tumor_TCGA	tumor	9.0988
1637	TCGA.VQ.A8E7.01	STAD	STAD_tumor_TCGA	tumor	9.6133
1638	TCGA.VQ.AA6K.01	STAD	STAD_tumor_TCGA	tumor	9.8174
1639	TCGA.BR.4357.01	STAD	STAD_tumor_TCGA	tumor	10.1388
1640	TCGA.BR.6454.01	STAD	STAD_tumor_TCGA	tumor	10.0273
1641	TCGA.BR.8297.01	STAD	STAD_tumor_TCGA	tumor	9.7775
1642	TCGA.BR.A4IY.01	STAD	STAD_tumor_TCGA	tumor	10.2669
1643	TCGA.CD.A489.01	STAD	STAD_tumor_TCGA	tumor	8.9343
1644	TCGA.CG.5717.01	STAD	STAD_tumor_TCGA	tumor	9.4067
1645	TCGA.CG.5721.01	STAD	STAD_tumor_TCGA	tumor	10.7395
1646	TCGA.D7.6522.01	STAD	STAD_tumor_TCGA	tumor	10.1805
1647	TCGA.D7.6525.01	STAD	STAD_tumor_TCGA	tumor	10.761
1648	TCGA.VQ.A8PK.01	STAD	STAD_tumor_TCGA	tumor	9.9641
1649	TCGA.VQ.A91V.01	STAD	STAD_tumor_TCGA	tumor	9.1955
1650	TCGA.BR.8289.01	STAD	STAD_tumor_TCGA	tumor	9.4719
1651	TCGA.BR.A452.01	STAD	STAD_tumor_TCGA	tumor	10.194
1652	TCGA.CD.A48A.01	STAD	STAD_tumor_TCGA	tumor	9.5525
1653	TCGA.CG.4436.01	STAD	STAD_tumor_TCGA	tumor	9.7891
1654	TCGA.D7.8572.01	STAD	STAD_tumor_TCGA	tumor	10.0057
1655	TCGA.D7.8573.01	STAD	STAD_tumor_TCGA	tumor	10.5485
1656	TCGA.D7.A747.01	STAD	STAD_tumor_TCGA	tumor	9.2653
1657	TCGA.VQ.A8E2.01	STAD	STAD_tumor_TCGA	tumor	10.5041
1658	TCGA.VQ.A94P.01	STAD	STAD_tumor_TCGA	tumor	9.3279
1659	TCGA.VQ.AA6F.01	STAD	STAD_tumor_TCGA	tumor	9.2904
1660	TCGA.BR.4187.01	STAD	STAD_tumor_TCGA	tumor	9.2857
1661	TCGA.BR.8589.01	STAD	STAD_tumor_TCGA	tumor	10.5078
1662	TCGA.BR.A4J5.01	STAD	STAD_tumor_TCGA	tumor	9.3421
1663	TCGA.CG.4438.01	STAD	STAD_tumor_TCGA	tumor	9.84
1664	TCGA.D7.A4YT.01	STAD	STAD_tumor_TCGA	tumor	9.8351
1665	TCGA.HU.8238.01	STAD	STAD_tumor_TCGA	tumor	8.963
1666	TCGA.HU.A4GD.01	STAD	STAD_tumor_TCGA	tumor	8.1897
1667	TCGA.RD.A8MV.01	STAD	STAD_tumor_TCGA	tumor	9.0754
1668	TCGA.VQ.A8PM.01	STAD	STAD_tumor_TCGA	tumor	8.8258
1669	TCGA.VQ.AA6A.01	STAD	STAD_tumor_TCGA	tumor	9.8768
1670	TCGA.BR.8367.01	STAD	STAD_tumor_TCGA	tumor	9.3385
1671	TCGA.BR.8380.01	STAD	STAD_tumor_TCGA	tumor	9.4232
1672	TCGA.BR.A4J9.01	STAD	STAD_tumor_TCGA	tumor	8.5448
1673	TCGA.FP.A4BE.01	STAD	STAD_tumor_TCGA	tumor	10.0765
1674	TCGA.BR.6453.01	STAD	STAD_tumor_TCGA	tumor	9.7389
1675	TCGA.HU.A4G3.01	STAD	STAD_tumor_TCGA	tumor	9.061
1676	TCGA.D7.6520.01	STAD	STAD_tumor_TCGA	tumor	9.9914
1677	TCGA.D7.6524.01	STAD	STAD_tumor_TCGA	tumor	9.9824
1678	TCGA.D7.6818.01	STAD	STAD_tumor_TCGA	tumor	10.9024
1679	TCGA.VQ.A8PJ.01	STAD	STAD_tumor_TCGA	tumor	9.4772
1680	TCGA.B7.A5TI.01	STAD	STAD_tumor_TCGA	tumor	9.5668
1681	TCGA.BR.8682.01	STAD	STAD_tumor_TCGA	tumor	8.4828
1682	TCGA.CD.8532.01	STAD	STAD_tumor_TCGA	tumor	9.432
1683	TCGA.3M.AB47.01	STAD	STAD_tumor_TCGA	tumor	8.6555
1684	TCGA.B7.A5TK.01	STAD	STAD_tumor_TCGA	tumor	9.8201
1685	TCGA.BR.4267.01	STAD	STAD_tumor_TCGA	tumor	9.5582
1686	TCGA.BR.8381.01	STAD	STAD_tumor_TCGA	tumor	9.6335
1687	TCGA.BR.A453.01	STAD	STAD_tumor_TCGA	tumor	9.693
1688	TCGA.CD.8530.01	STAD	STAD_tumor_TCGA	tumor	9.2821
1689	TCGA.R5.A7O7.01	STAD	STAD_tumor_TCGA	tumor	8.9878
1690	TCGA.VQ.A8PX.01	STAD	STAD_tumor_TCGA	tumor	9.4415
1691	TCGA.IN.7806.01	STAD	STAD_tumor_TCGA	tumor	7.7569
1692	TCGA.BR.8286.01	STAD	STAD_tumor_TCGA	tumor	9.8093
1693	TCGA.BR.A4J7.01	STAD	STAD_tumor_TCGA	tumor	8.5968
1694	TCGA.CG.4472.01	STAD	STAD_tumor_TCGA	tumor	9.3224
1695	TCGA.FP.8209.01	STAD	STAD_tumor_TCGA	tumor	9.3651
1696	TCGA.VQ.A928.01	STAD	STAD_tumor_TCGA	tumor	10.0729
1697	TCGA.CD.8533.01	STAD	STAD_tumor_TCGA	tumor	10.0728
1698	TCGA.FP.8210.01	STAD	STAD_tumor_TCGA	tumor	9.6006
1699	TCGA.VQ.A8DV.01	STAD	STAD_tumor_TCGA	tumor	8.5866
1700	TCGA.VQ.AA6B.01	STAD	STAD_tumor_TCGA	tumor	9.5131
1701	TCGA.BR.A4IV.01	STAD	STAD_tumor_TCGA	tumor	9.2767
1702	TCGA.RD.A7BS.01	STAD	STAD_tumor_TCGA	tumor	8.9374
1703	TCGA.BR.8680.01	STAD	STAD_tumor_TCGA	tumor	10.3494
1704	TCGA.CD.5799.01	STAD	STAD_tumor_TCGA	tumor	10.5822
1705	TCGA.HU.A4G2.01	STAD	STAD_tumor_TCGA	tumor	10.3241
1706	TCGA.IN.A6RI.01	STAD	STAD_tumor_TCGA	tumor	10.4354
1707	TCGA.SW.A7EB.01	STAD	STAD_tumor_TCGA	tumor	9.4506
1708	TCGA.D7.8570.01	STAD	STAD_tumor_TCGA	tumor	9.586
1709	TCGA.BR.4279.01	STAD	STAD_tumor_TCGA	tumor	9.7089
1710	TCGA.VQ.A8DT.01	STAD	STAD_tumor_TCGA	tumor	9.3418
1711	TCGA.BR.6710.01	STAD	STAD_tumor_TCGA	tumor	7.712
1712	TCGA.CD.8534.01	STAD	STAD_tumor_TCGA	tumor	9.0964
1713	TCGA.BR.A4J4.01	STAD	STAD_tumor_TCGA	tumor	9.4925
1714	TCGA.VQ.AA69.01	STAD	STAD_tumor_TCGA	tumor	11.4388
1715	TCGA.VQ.A91W.01	STAD	STAD_tumor_TCGA	tumor	10.2076
1716	TCGA.HF.7132.01	STAD	STAD_tumor_TCGA	tumor	9.5812
1717	TCGA.HF.7134.01	STAD	STAD_tumor_TCGA	tumor	10.2624
1718	TCGA.HF.7136.01	STAD	STAD_tumor_TCGA	tumor	10.3287
1719	TCGA.BR.8486.01	STAD	STAD_tumor_TCGA	tumor	9.5681
1720	TCGA.CD.A4MH.01	STAD	STAD_tumor_TCGA	tumor	8.326
1721	TCGA.MX.A5UJ.01	STAD	STAD_tumor_TCGA	tumor	10.0069
1722	TCGA.BR.8368.01	STAD	STAD_tumor_TCGA	tumor	10.5445
1723	TCGA.CD.8525.01	STAD	STAD_tumor_TCGA	tumor	9.1564
1724	TCGA.HU.8604.01	STAD	STAD_tumor_TCGA	tumor	10.3345
1725	TCGA.CG.4466.01	STAD	STAD_tumor_TCGA	tumor	9.9205
1726	TCGA.BR.4253.01	STAD	STAD_tumor_TCGA	tumor	10.3371
1727	TCGA.BR.8366.01	STAD	STAD_tumor_TCGA	tumor	10.2688
1728	TCGA.RD.A8NB.01	STAD	STAD_tumor_TCGA	tumor	10.2985
1729	TCGA.BR.4257.01	STAD	STAD_tumor_TCGA	tumor	10.694
1730	TCGA.CD.A48C.01	STAD	STAD_tumor_TCGA	tumor	9.6359
1731	TCGA.D7.A6F0.01	STAD	STAD_tumor_TCGA	tumor	10.6948
1732	TCGA.KB.A93H.01	STAD	STAD_tumor_TCGA	tumor	8.1194
1733	TCGA.ZQ.A9CR.01	STAD	STAD_tumor_TCGA	tumor	8.6496
1734	TCGA.BR.4280.01	STAD	STAD_tumor_TCGA	tumor	9.9817
1735	TCGA.BR.4368.01	STAD	STAD_tumor_TCGA	tumor	10.3739
1736	TCGA.BR.6452.01	STAD	STAD_tumor_TCGA	tumor	10.6394
1737	TCGA.CD.5803.01	STAD	STAD_tumor_TCGA	tumor	10.1996
1738	TCGA.CG.5718.01	STAD	STAD_tumor_TCGA	tumor	9.8229
1739	TCGA.IN.AB1X.01	STAD	STAD_tumor_TCGA	tumor	9.749
1740	TCGA.RD.A8N6.01	STAD	STAD_tumor_TCGA	tumor	9.2234
1741	TCGA.HU.8244.01	STAD	STAD_tumor_TCGA	tumor	9.2902
1742	TCGA.BR.4255.01	STAD	STAD_tumor_TCGA	tumor	10.0299
1743	TCGA.BR.8369.01	STAD	STAD_tumor_TCGA	tumor	9.2685
1744	TCGA.HU.A4GY.01	STAD	STAD_tumor_TCGA	tumor	9.2306
1745	TCGA.BR.8060.01	STAD	STAD_tumor_TCGA	tumor	10.1099
1746	TCGA.BR.A4QL.01	STAD	STAD_tumor_TCGA	tumor	8.8291
1747	TCGA.CG.4301.01	STAD	STAD_tumor_TCGA	tumor	9.0571
1748	TCGA.HF.A5NB.01	STAD	STAD_tumor_TCGA	tumor	10.5748
1749	TCGA.BR.4362.01	STAD	STAD_tumor_TCGA	tumor	9.9399
1750	TCGA.BR.4370.01	STAD	STAD_tumor_TCGA	tumor	9.6929
1751	TCGA.BR.6456.01	STAD	STAD_tumor_TCGA	tumor	10.7583
1752	TCGA.BR.8677.01	STAD	STAD_tumor_TCGA	tumor	9.8306
1753	TCGA.BR.4292.01	STAD	STAD_tumor_TCGA	tumor	9.934
1754	TCGA.BR.8363.01	STAD	STAD_tumor_TCGA	tumor	10.8439
1755	TCGA.CD.8526.01	STAD	STAD_tumor_TCGA	tumor	10.4632
1756	TCGA.IN.A7NT.01	STAD	STAD_tumor_TCGA	tumor	10.2097
1757	TCGA.BR.8080.01	STAD	STAD_tumor_TCGA	tumor	9.5527
1758	TCGA.BR.8284.01	STAD	STAD_tumor_TCGA	tumor	10.2399
1759	TCGA.BR.A4PD.01	STAD	STAD_tumor_TCGA	tumor	9.7137
1760	TCGA.CD.8527.01	STAD	STAD_tumor_TCGA	tumor	9.0614
1761	TCGA.CG.4462.01	STAD	STAD_tumor_TCGA	tumor	9.768
1762	TCGA.D7.A6EX.01	STAD	STAD_tumor_TCGA	tumor	9.7881
1763	TCGA.D7.A6EY.01	STAD	STAD_tumor_TCGA	tumor	10.0672
1764	TCGA.HU.A4H6.01	STAD	STAD_tumor_TCGA	tumor	9.3492
1765	TCGA.VQ.A8P8.01	STAD	STAD_tumor_TCGA	tumor	9.0417
1766	TCGA.VQ.A8PU.01	STAD	STAD_tumor_TCGA	tumor	9.8376
1767	TCGA.BR.4371.01	STAD	STAD_tumor_TCGA	tumor	9.4154
1768	TCGA.BR.8081.01	STAD	STAD_tumor_TCGA	tumor	10.192
1769	TCGA.BR.8361.01	STAD	STAD_tumor_TCGA	tumor	10.0541
1770	TCGA.BR.A4J8.01	STAD	STAD_tumor_TCGA	tumor	8.4069
1771	TCGA.D7.A6EV.01	STAD	STAD_tumor_TCGA	tumor	10.4796
1772	TCGA.EQ.8122.01	STAD	STAD_tumor_TCGA	tumor	10.3089
1773	TCGA.HJ.7597.01	STAD	STAD_tumor_TCGA	tumor	9.857
1774	TCGA.HU.A4G8.01	STAD	STAD_tumor_TCGA	tumor	10.2211
1775	TCGA.HU.A4GT.01	STAD	STAD_tumor_TCGA	tumor	10.1735
1776	TCGA.BR.8078.01	STAD	STAD_tumor_TCGA	tumor	10.5349
1777	TCGA.BR.8365.01	STAD	STAD_tumor_TCGA	tumor	9.2668
1778	TCGA.BR.A4CR.01	STAD	STAD_tumor_TCGA	tumor	10.2518
1779	TCGA.BR.A4QI.01	STAD	STAD_tumor_TCGA	tumor	8.8341
1780	TCGA.D7.6528.01	STAD	STAD_tumor_TCGA	tumor	10.5155
1781	TCGA.D7.6815.01	STAD	STAD_tumor_TCGA	tumor	10.2567
1782	TCGA.HU.A4GX.01	STAD	STAD_tumor_TCGA	tumor	9.5915
1783	TCGA.R5.A7ZR.01	STAD	STAD_tumor_TCGA	tumor	9.9026
1784	TCGA.BR.7704.01	STAD	STAD_tumor_TCGA	tumor	9.2605
1785	TCGA.BR.7707.01	STAD	STAD_tumor_TCGA	tumor	10.4417
1786	TCGA.BR.A4J6.01	STAD	STAD_tumor_TCGA	tumor	10.6648
1787	TCGA.CG.4465.01	STAD	STAD_tumor_TCGA	tumor	10.2952
1788	TCGA.D7.A4YV.01	STAD	STAD_tumor_TCGA	tumor	9.6348
1789	TCGA.BR.6705.01	STAD	STAD_tumor_TCGA	tumor	9.8981
1790	TCGA.BR.8485.01	STAD	STAD_tumor_TCGA	tumor	9.6222
1791	TCGA.BR.A4PE.01	STAD	STAD_tumor_TCGA	tumor	10.2675
1792	TCGA.CG.4440.01	STAD	STAD_tumor_TCGA	tumor	10.5039
1793	TCGA.RD.A7BW.01	STAD	STAD_tumor_TCGA	tumor	9.2925
1794	TCGA.BR.8382.01	STAD	STAD_tumor_TCGA	tumor	9.467
1795	TCGA.BR.8687.01	STAD	STAD_tumor_TCGA	tumor	9.7305
1796	TCGA.CG.4474.01	STAD	STAD_tumor_TCGA	tumor	10.0048
1797	TCGA.CG.5722.01	STAD	STAD_tumor_TCGA	tumor	10.25
1798	TCGA.D7.6526.01	STAD	STAD_tumor_TCGA	tumor	10.0167
1799	TCGA.HU.A4G9.01	STAD	STAD_tumor_TCGA	tumor	9.498
1800	TCGA.VQ.A91E.01	STAD	STAD_tumor_TCGA	tumor	10.6714
1801	TCGA.VQ.A91Z.01	STAD	STAD_tumor_TCGA	tumor	8.9178
1802	TCGA.BR.4201.01	STAD	STAD_tumor_TCGA	tumor	9.8069
1803	TCGA.BR.4361.01	STAD	STAD_tumor_TCGA	tumor	10.3371
1804	TCGA.CD.8531.01	STAD	STAD_tumor_TCGA	tumor	10.9135
1805	TCGA.CG.4460.01	STAD	STAD_tumor_TCGA	tumor	10.2033
1806	TCGA.D7.8579.01	STAD	STAD_tumor_TCGA	tumor	8.9643
1807	TCGA.R5.A7ZE.01	STAD	STAD_tumor_TCGA	tumor	9.7264
1808	TCGA.BR.8373.01	STAD	STAD_tumor_TCGA	tumor	9.1526
1809	TCGA.R5.A7ZF.01	STAD	STAD_tumor_TCGA	tumor	10.4631
1810	TCGA.VQ.A8PB.01	STAD	STAD_tumor_TCGA	tumor	10.3624
1811	TCGA.BR.6566.01	STAD	STAD_tumor_TCGA	tumor	10.2294
1812	TCGA.BR.6852.01	STAD	STAD_tumor_TCGA	tumor	9.9209
1813	TCGA.BR.8487.01	STAD	STAD_tumor_TCGA	tumor	9.7747
1814	TCGA.D7.6519.01	STAD	STAD_tumor_TCGA	tumor	9.7318
1815	TCGA.IN.A7NR.01	STAD	STAD_tumor_TCGA	tumor	9.5856
1816	TCGA.BR.8592.01	STAD	STAD_tumor_TCGA	tumor	8.923
1817	TCGA.BR.8679.01	STAD	STAD_tumor_TCGA	tumor	9.5366
1818	TCGA.RD.A8N9.01	STAD	STAD_tumor_TCGA	tumor	8.907
1819	TCGA.BR.7716.01	STAD	STAD_tumor_TCGA	tumor	10.1686
1820	TCGA.HU.A4GP.01	STAD	STAD_tumor_TCGA	tumor	9.8484
1821	TCGA.CD.8524.01	STAD	STAD_tumor_TCGA	tumor	9.1993
1822	TCGA.D7.A74A.01	STAD	STAD_tumor_TCGA	tumor	10.4961
1823	TCGA.SW.A7EA.01	STAD	STAD_tumor_TCGA	tumor	10.1946
1824	TCGA.BR.4363.01	STAD	STAD_tumor_TCGA	tumor	10.3952
1825	TCGA.BR.8295.01	STAD	STAD_tumor_TCGA	tumor	10.6864
1826	TCGA.D7.A4Z0.01	STAD	STAD_tumor_TCGA	tumor	8.6734
1827	TCGA.HU.A4GJ.01	STAD	STAD_tumor_TCGA	tumor	9.3271
1828	TCGA.RD.A8N2.01	STAD	STAD_tumor_TCGA	tumor	9.0262
1829	TCGA.VQ.A91N.01	STAD	STAD_tumor_TCGA	tumor	10.4487
1830	TCGA.BR.8077.01	STAD	STAD_tumor_TCGA	tumor	9.0323
1831	TCGA.BR.8296.01	STAD	STAD_tumor_TCGA	tumor	9.1797
1832	TCGA.CG.4477.01	STAD	STAD_tumor_TCGA	tumor	9.7017
1833	TCGA.HU.8602.01	STAD	STAD_tumor_TCGA	tumor	10.6029
1834	TCGA.HU.A4H2.01	STAD	STAD_tumor_TCGA	tumor	9.2514
1835	TCGA.RD.A8N4.01	STAD	STAD_tumor_TCGA	tumor	9.2367
1836	TCGA.BR.6458.01	STAD	STAD_tumor_TCGA	tumor	10.4102
1837	TCGA.BR.6709.01	STAD	STAD_tumor_TCGA	tumor	10.1006
1838	TCGA.HU.A4H3.01	STAD	STAD_tumor_TCGA	tumor	9.639
1839	TCGA.BR.8588.01	STAD	STAD_tumor_TCGA	tumor	9.3364
1840	TCGA.BR.6803.01	STAD	STAD_tumor_TCGA	tumor	9.5819
1841	TCGA.BR.8690.01	STAD	STAD_tumor_TCGA	tumor	7.8345
1842	TCGA.CG.5719.01	STAD	STAD_tumor_TCGA	tumor	9.8222
1843	TCGA.D7.8576.01	STAD	STAD_tumor_TCGA	tumor	9.7251
1844	TCGA.KB.A6F7.01	STAD	STAD_tumor_TCGA	tumor	10.526
1845	TCGA.BR.8058.01	STAD	STAD_tumor_TCGA	tumor	9.9449
1846	TCGA.BR.A44T.01	STAD	STAD_tumor_TCGA	tumor	8.5792
1847	TCGA.D7.5577.01	STAD	STAD_tumor_TCGA	tumor	10.7911
1848	TCGA.HU.A4H4.01	STAD	STAD_tumor_TCGA	tumor	10.1465
1849	TCGA.RD.A8N0.01	STAD	STAD_tumor_TCGA	tumor	8.4712
1850	TCGA.VQ.AA68.01	STAD	STAD_tumor_TCGA	tumor	9.2693
1851	TCGA.VQ.AA6D.01	STAD	STAD_tumor_TCGA	tumor	10.0348
1852	TCGA.B7.5816.01	STAD	STAD_tumor_TCGA	tumor	10.3571
1853	TCGA.CD.5800.01	STAD	STAD_tumor_TCGA	tumor	10.8743
1854	TCGA.BR.7957.01	STAD	STAD_tumor_TCGA	tumor	9.4333
1855	TCGA.VQ.A8PQ.01	STAD	STAD_tumor_TCGA	tumor	9.1384
1856	TCGA.BR.6564.01	STAD	STAD_tumor_TCGA	tumor	9.4014
1857	TCGA.BR.A4IZ.01	STAD	STAD_tumor_TCGA	tumor	9.9127
1858	TCGA.R5.A7ZI.01	STAD	STAD_tumor_TCGA	tumor	10.0193
1859	TCGA.CD.8528.01	STAD	STAD_tumor_TCGA	tumor	10.2546
1860	TCGA.BR.8364.01	STAD	STAD_tumor_TCGA	tumor	9.3829
1861	TCGA.D7.A748.01	STAD	STAD_tumor_TCGA	tumor	9.3726
1862	TCGA.BR.A4IU.01	STAD	STAD_tumor_TCGA	tumor	9.0537
1863	TCGA.HF.7131.01	STAD	STAD_tumor_TCGA	tumor	10.2774
1864	TCGA.HF.7133.01	STAD	STAD_tumor_TCGA	tumor	10.4882
1865	TCGA.MB.A5Y9.01	SARC	SARC_tumor_TCGA	tumor	7.3341
1866	TCGA.X6.A7W8.01	SARC	SARC_tumor_TCGA	tumor	9.644
1867	TCGA.FX.A3TO.01	SARC	SARC_tumor_TCGA	tumor	11.6606
1868	TCGA.DX.A8BH.01	SARC	SARC_tumor_TCGA	tumor	10.5245
1869	TCGA.DX.AB36.01	SARC	SARC_tumor_TCGA	tumor	10.7683
1870	TCGA.DX.A8BP.01	SARC	SARC_tumor_TCGA	tumor	11.1092
1871	TCGA.DX.A3U9.01	SARC	SARC_tumor_TCGA	tumor	11.2051
1872	TCGA.DX.A1KU.01	SARC	SARC_tumor_TCGA	tumor	10.1576
1873	TCGA.DX.A23U.01	SARC	SARC_tumor_TCGA	tumor	10.1873
1874	TCGA.DX.AB2V.01	SARC	SARC_tumor_TCGA	tumor	9.6557
1875	TCGA.DX.A23Y.01	SARC	SARC_tumor_TCGA	tumor	10.5515
1876	TCGA.DX.A6B8.01	SARC	SARC_tumor_TCGA	tumor	10.8671
1877	TCGA.DX.AB3A.01	SARC	SARC_tumor_TCGA	tumor	9.9739
1878	TCGA.IF.A4AJ.01	SARC	SARC_tumor_TCGA	tumor	10.3798
1879	TCGA.DX.A3M1.01	SARC	SARC_tumor_TCGA	tumor	10.9743
1880	TCGA.DX.AB2P.01	SARC	SARC_tumor_TCGA	tumor	11.0061
1881	TCGA.DX.A1L2.01	SARC	SARC_tumor_TCGA	tumor	9.8328
1882	TCGA.SG.A849.01	SARC	SARC_tumor_TCGA	tumor	11.1515
1883	TCGA.DX.A6BE.01	SARC	SARC_tumor_TCGA	tumor	9.3055
1884	TCGA.DX.A8BJ.01	SARC	SARC_tumor_TCGA	tumor	10.5937
1885	TCGA.QQ.A5V9.01	SARC	SARC_tumor_TCGA	tumor	8.6369
1886	TCGA.3B.A9HO.01	SARC	SARC_tumor_TCGA	tumor	9.9264
1887	TCGA.DX.A6YR.01	SARC	SARC_tumor_TCGA	tumor	10.3219
1888	TCGA.HB.A3YV.01	SARC	SARC_tumor_TCGA	tumor	11.3631
1889	TCGA.QC.A7B5.01	SARC	SARC_tumor_TCGA	tumor	10.0544
1890	TCGA.DX.A23Z.01	SARC	SARC_tumor_TCGA	tumor	9.8657
1891	TCGA.DX.A6BB.01	SARC	SARC_tumor_TCGA	tumor	9.1915
1892	TCGA.DX.A6YV.01	SARC	SARC_tumor_TCGA	tumor	11.0725
1893	TCGA.X6.A7WC.01	SARC	SARC_tumor_TCGA	tumor	10.1813
1894	TCGA.PC.A5DM.01	SARC	SARC_tumor_TCGA	tumor	11.2117
1895	TCGA.DX.A7EQ.01	SARC	SARC_tumor_TCGA	tumor	3.3134
1896	TCGA.DX.AATS.01	SARC	SARC_tumor_TCGA	tumor	10.7566
1897	TCGA.DX.A7ET.01	SARC	SARC_tumor_TCGA	tumor	7.8872
1898	TCGA.VT.AB3D.01	SARC	SARC_tumor_TCGA	tumor	10.3318
1899	TCGA.QQ.A8VF.01	SARC	SARC_tumor_TCGA	tumor	11.2567
1900	TCGA.WK.A8XX.01	SARC	SARC_tumor_TCGA	tumor	10.849
1901	TCGA.DX.A7ER.01	SARC	SARC_tumor_TCGA	tumor	8.3152
1902	TCGA.3B.A9HJ.01	SARC	SARC_tumor_TCGA	tumor	9.2989
1903	TCGA.QC.A6FX.01	SARC	SARC_tumor_TCGA	tumor	10.1308
1904	TCGA.3B.A9HL.01	SARC	SARC_tumor_TCGA	tumor	10.8878
1905	TCGA.DX.A1KW.01	SARC	SARC_tumor_TCGA	tumor	10.1992
1906	TCGA.DX.A3U7.01	SARC	SARC_tumor_TCGA	tumor	11.1696
1907	TCGA.K1.A6RV.01	SARC	SARC_tumor_TCGA	tumor	10.148
1908	TCGA.PC.A5DL.01	SARC	SARC_tumor_TCGA	tumor	10.9828
1909	TCGA.3B.A9HZ.01	SARC	SARC_tumor_TCGA	tumor	9.8077
1910	TCGA.3R.A8YX.01	SARC	SARC_tumor_TCGA	tumor	11.2641
1911	TCGA.DX.A1KY.01	SARC	SARC_tumor_TCGA	tumor	10.2456
1912	TCGA.DX.A1KZ.01	SARC	SARC_tumor_TCGA	tumor	10.3189
1913	TCGA.DX.A3LY.01	SARC	SARC_tumor_TCGA	tumor	10.6949
1914	TCGA.VT.A80G.01	SARC	SARC_tumor_TCGA	tumor	10.4126
1915	TCGA.DX.A48K.01	SARC	SARC_tumor_TCGA	tumor	11.0537
1916	TCGA.DX.AB35.01	SARC	SARC_tumor_TCGA	tumor	10.8533
1917	TCGA.DX.A8BQ.01	SARC	SARC_tumor_TCGA	tumor	10.4058
1918	TCGA.MB.A5YA.01	SARC	SARC_tumor_TCGA	tumor	9.6474
1919	TCGA.PC.A5DK.01	SARC	SARC_tumor_TCGA	tumor	9.4682
1920	TCGA.3B.A9I3.01	SARC	SARC_tumor_TCGA	tumor	10.7306
1921	TCGA.DX.A3LT.01	SARC	SARC_tumor_TCGA	tumor	10.9182
1922	TCGA.DX.A2J0.01	SARC	SARC_tumor_TCGA	tumor	10.2187
1923	TCGA.DX.A6YS.01	SARC	SARC_tumor_TCGA	tumor	10.1521
1924	TCGA.DX.A7EM.01	SARC	SARC_tumor_TCGA	tumor	10.4518
1925	TCGA.3B.A9HS.01	SARC	SARC_tumor_TCGA	tumor	10.5906
1926	TCGA.DX.A1L1.01	SARC	SARC_tumor_TCGA	tumor	10.3041
1927	TCGA.DX.A1L4.01	SARC	SARC_tumor_TCGA	tumor	10.1417
1928	TCGA.DX.A2IZ.01	SARC	SARC_tumor_TCGA	tumor	9.3758
1929	TCGA.DX.A2J4.01	SARC	SARC_tumor_TCGA	tumor	8.9454
1930	TCGA.DX.A3LU.01	SARC	SARC_tumor_TCGA	tumor	8.8798
1931	TCGA.DX.A8BM.01	SARC	SARC_tumor_TCGA	tumor	11.056
1932	TCGA.DX.AB2E.01	SARC	SARC_tumor_TCGA	tumor	10.0643
1933	TCGA.DX.A3M2.01	SARC	SARC_tumor_TCGA	tumor	8.9119
1934	TCGA.DX.A6YZ.01	SARC	SARC_tumor_TCGA	tumor	9.4515
1935	TCGA.DX.A8BL.01	SARC	SARC_tumor_TCGA	tumor	10.4297
1936	TCGA.DX.A1L0.01	SARC	SARC_tumor_TCGA	tumor	11.0697
1937	TCGA.DX.A8BU.01	SARC	SARC_tumor_TCGA	tumor	10.7682
1938	TCGA.DX.A48U.01	SARC	SARC_tumor_TCGA	tumor	9.7939
1939	TCGA.DX.A8BV.01	SARC	SARC_tumor_TCGA	tumor	11.0423
1940	TCGA.WK.A8XQ.01	SARC	SARC_tumor_TCGA	tumor	10.6545
1941	TCGA.DX.A3UD.01	SARC	SARC_tumor_TCGA	tumor	10.9565
1942	TCGA.QQ.A8VD.01	SARC	SARC_tumor_TCGA	tumor	9.0696
1943	TCGA.X6.A8C2.01	SARC	SARC_tumor_TCGA	tumor	11.7448
1944	TCGA.DX.A6B7.01	SARC	SARC_tumor_TCGA	tumor	10.2422
1945	TCGA.X6.A8C6.01	SARC	SARC_tumor_TCGA	tumor	10.1222
1946	TCGA.X9.A973.01	SARC	SARC_tumor_TCGA	tumor	11.1813
1947	TCGA.DX.A3UB.01	SARC	SARC_tumor_TCGA	tumor	8.9427
1948	TCGA.FX.A3NJ.01	SARC	SARC_tumor_TCGA	tumor	9.7152
1949	TCGA.IE.A4EK.01	SARC	SARC_tumor_TCGA	tumor	9.7016
1950	TCGA.3B.A9HT.01	SARC	SARC_tumor_TCGA	tumor	11.2249
1951	TCGA.DX.A2J1.01	SARC	SARC_tumor_TCGA	tumor	9.0133
1952	TCGA.FX.A3NK.01	SARC	SARC_tumor_TCGA	tumor	10.0522
1953	TCGA.DX.A3U5.01	SARC	SARC_tumor_TCGA	tumor	11.1766
1954	TCGA.DX.A8BX.01	SARC	SARC_tumor_TCGA	tumor	9.846
1955	TCGA.QQ.A5VD.01	SARC	SARC_tumor_TCGA	tumor	10.3975
1956	TCGA.QQ.A8VG.01	SARC	SARC_tumor_TCGA	tumor	10.4877
1957	TCGA.RN.AAAQ.01	SARC	SARC_tumor_TCGA	tumor	9.9829
1958	TCGA.DX.A240.01	SARC	SARC_tumor_TCGA	tumor	10.1531
1959	TCGA.DX.A6BG.01	SARC	SARC_tumor_TCGA	tumor	10.4178
1960	TCGA.DX.AB32.01	SARC	SARC_tumor_TCGA	tumor	11.2474
1961	TCGA.SI.A71P.01	SARC	SARC_tumor_TCGA	tumor	11.2201
1962	TCGA.3B.A9HY.01	SARC	SARC_tumor_TCGA	tumor	11.6084
1963	TCGA.MB.A8JK.01	SARC	SARC_tumor_TCGA	tumor	10.2063
1964	TCGA.K1.A6RT.01	SARC	SARC_tumor_TCGA	tumor	9.2583
1965	TCGA.DX.A48N.01	SARC	SARC_tumor_TCGA	tumor	10.4836
1966	TCGA.SG.A6Z4.01	SARC	SARC_tumor_TCGA	tumor	11.3793
1967	TCGA.DX.A48J.01	SARC	SARC_tumor_TCGA	tumor	9.0413
1968	TCGA.DX.A3LW.01	SARC	SARC_tumor_TCGA	tumor	10.6604
1969	TCGA.DX.A3U8.01	SARC	SARC_tumor_TCGA	tumor	10.4253
1970	TCGA.IE.A3OV.01	SARC	SARC_tumor_TCGA	tumor	10.5684
1971	TCGA.K1.A3PO.01	SARC	SARC_tumor_TCGA	tumor	9.7056
1972	TCGA.QQ.A5V2.01	SARC	SARC_tumor_TCGA	tumor	5.5457
1973	TCGA.DX.A48R.01	SARC	SARC_tumor_TCGA	tumor	9.7309
1974	TCGA.Z4.A9VC.01	SARC	SARC_tumor_TCGA	tumor	9.2427
1975	TCGA.DX.AB2G.01	SARC	SARC_tumor_TCGA	tumor	9.6899
1976	TCGA.DX.AB2L.01	SARC	SARC_tumor_TCGA	tumor	9.434
1977	TCGA.DX.A6BH.01	SARC	SARC_tumor_TCGA	tumor	8.0252
1978	TCGA.3B.A9I0.01	SARC	SARC_tumor_TCGA	tumor	10.5958
1979	TCGA.SI.A71O.01	SARC	SARC_tumor_TCGA	tumor	10.9024
1980	TCGA.MJ.A850.01	SARC	SARC_tumor_TCGA	tumor	9.3496
1981	TCGA.DX.AB3C.01	SARC	SARC_tumor_TCGA	tumor	8.4825
1982	TCGA.UE.A6QU.01	SARC	SARC_tumor_TCGA	tumor	11.4273
1983	TCGA.X6.A7WA.01	SARC	SARC_tumor_TCGA	tumor	10.0565
1984	TCGA.DX.A7EF.01	SARC	SARC_tumor_TCGA	tumor	10.6511
1985	TCGA.DX.AB2Z.01	SARC	SARC_tumor_TCGA	tumor	11.3345
1986	TCGA.DX.A6YQ.01	SARC	SARC_tumor_TCGA	tumor	10.6138
1987	TCGA.IE.A4EJ.01	SARC	SARC_tumor_TCGA	tumor	10.872
1988	TCGA.DX.A8BG.01	SARC	SARC_tumor_TCGA	tumor	11.0356
1989	TCGA.DX.A6BF.01	SARC	SARC_tumor_TCGA	tumor	9.1958
1990	TCGA.DX.A6Z2.01	SARC	SARC_tumor_TCGA	tumor	10.9697
1991	TCGA.IF.A4AK.01	SARC	SARC_tumor_TCGA	tumor	11.0424
1992	TCGA.DX.AB2H.01	SARC	SARC_tumor_TCGA	tumor	10.5904
1993	TCGA.SI.AA8B.01	SARC	SARC_tumor_TCGA	tumor	9.8851
1994	TCGA.DX.A7EU.01	SARC	SARC_tumor_TCGA	tumor	9.7194
1995	TCGA.DX.A3LS.01	SARC	SARC_tumor_TCGA	tumor	9.6767
1996	TCGA.DX.A6Z0.01	SARC	SARC_tumor_TCGA	tumor	11.748
1997	TCGA.DX.A7EI.01	SARC	SARC_tumor_TCGA	tumor	10.5386
1998	TCGA.DX.A8BN.01	SARC	SARC_tumor_TCGA	tumor	10.283
[truncated: 16,104 more rows]
